# Supplementary material for: Distance in cancer gene expression from stem cells predicts patient survival
Source: PLoS One. 2017 Mar 23;12(3):e0173589. doi: 10.1371/journal.pone.0173589 (PMC5363813; doi:10.1371/journal.pone.0173589)
Supplement: S2 File — Supplementary tables A-D. (XLSX) [file pone.0173589.s002.xlsx]

## Sheet: Table A
Values in this table are the regression coefficients in a linear model predicting hESC distance based on gene expression. The overall regression coefficient across datasets (Intercept) was calculated with a fixed-effects model (see Methods).
	Symbol	Breast_UPP	Breast_MAINZ	Breast_UNT	Breast_TRANSBIG	Breast_VDX	Lung_UMHLM	Lung_MSK	Lung_CANDF	P	Intercept
202095_s_at	BIRC5	-0.126765	-0.123723	-0.111191	-0.148537	-0.147	-0.0817827	-0.0840139	-0.062805	0	-0.0941666
202580_x_at	FOXM1	-0.139021	-0.147299	-0.113694	-0.137929	-0.149551	-0.0957453	-0.0956092	-0.062922	0	-0.107228
202705_at	CCNB2	-0.16655	-0.155387	-0.1542	-0.177119	-0.184157	-0.0937935	-0.0931845	-0.0840975	0	-0.111996
202779_s_at	UBE2S	-0.169689	-0.163162	-0.112579	-0.175986	-0.149412	-0.11781	-0.108949	-0.0924947	0	-0.124586
202870_s_at	CDC20	-0.143893	-0.121959	-0.0865492	-0.149125	-0.166315	-0.0734757	-0.0695431	-0.0596678	0	-0.082427
204641_at	NEK2	-0.125669	-0.141011	-0.0960155	-0.162321	-0.145375	-0.0769729	-0.0833132	-0.0755183	0	-0.0915038
207828_s_at	CENPF	-0.195104	-0.180305	-0.0969542	-0.148751	-0.211537	-0.0956443	-0.0992942	-0.0842805	0	-0.112305
210052_s_at	TPX2	-0.161539	-0.168161	-0.120506	-0.202926	-0.205418	-0.0824406	-0.0827614	-0.0731981	0	-0.0994644
214710_s_at	CCNB1	-0.207657	-0.197767	-0.117949	-0.216358	-0.231998	-0.0804569	-0.081641	-0.0699489	3.25272e-291	-0.0966218
221520_s_at	CDCA8	-0.0895576	-0.0960843	-0.170551	-0.109188	-0.113326	-0.128707	-0.153714	-0.0906784	3.49609e-288	-0.112704
204962_s_at	NA	-0.196594	-0.148565	-0.114845	-0.153986	-0.201043	-0.0793234	-0.0868317	-0.0683896	6.54139e-288	-0.10354
218542_at	CEP55	-0.158139	-0.152297	-0.107542	-0.136886	-0.188595	-0.0904613	-0.0993351	-0.07625	1.43788e-286	-0.111066
218009_s_at	PRC1	-0.175887	-0.181956	-0.0936192	-0.18019	-0.201167	-0.0771017	-0.0719053	-0.0635509	4.69833e-285	-0.0909935
201291_s_at	TOP2A	-0.126072	-0.11377	-0.0683728	-0.127834	-0.124598	-0.0730196	-0.0679552	-0.0516559	1.8625e-282	-0.0809547
209408_at	KIF2C	-0.202769	-0.169238	-0.119944	-0.203954	-0.242012	-0.0854514	-0.0956142	-0.0767762	3.51316e-274	-0.105104
221436_s_at	CDCA3	-0.129651	-0.144405	-0.187957	-0.141313	-0.145069	-0.127375	-0.14944	-0.0844638	5.68833e-274	-0.130979
219918_s_at	ASPM	-0.123697	-0.134902	-0.0814884	-0.092015	-0.175308	-0.0689626	-0.0738416	-0.0550071	5.14076e-273	-0.0845432
218355_at	KIF4A	-0.208922	-0.165222	-0.13357	-0.18956	-0.215563	-0.084243	-0.098413	-0.0707246	8.36829e-273	-0.101907
203362_s_at	MAD2L1	-0.173562	-0.174277	-0.106473	-0.154089	-0.181769	-0.0865248	-0.0859581	-0.0772661	2.85091e-272	-0.106634
202954_at	UBE2C	-0.21389	-0.166521	-0.108778	-0.207434	-0.234014	-0.0819522	-0.0868511	-0.0744544	8.41954e-261	-0.109278
201292_at	TOP2A	-0.14866	-0.136674	-0.0762115	-0.145692	-0.148013	-0.0859181	-0.0763534	-0.0700066	2.62678e-259	-0.0931686
208079_s_at	AURKA	-0.144252	-0.143718	-0.108085	-0.159319	-0.164559	-0.0747687	-0.0829897	-0.064784	1.76161e-258	-0.0913816
203764_at	DLGAP5	-0.17777	-0.163537	-0.103131	-0.137685	-0.209535	-0.0840013	-0.0839407	-0.0763152	6.86309e-258	-0.103501
209642_at	BUB1	-0.16845	-0.154679	-0.13275	-0.158905	-0.201206	-0.0864081	-0.107387	-0.101754	2.23658e-255	-0.115275
210559_s_at	CDK1	-0.182854	-0.163037	-0.105903	-0.132845	-0.204592	-0.0815707	-0.0893887	-0.0731351	1.47243e-242	-0.103745
204825_at	MELK	-0.153641	-0.130845	-0.102377	-0.164001	-0.165889	-0.0782807	-0.0855984	-0.0745355	1.00564e-240	-0.0985829
204092_s_at	AURKA	-0.167894	-0.17099	-0.134252	-0.196365	-0.209915	-0.11427	-0.149976	-0.0846424	2.94435e-240	-0.14105
204026_s_at	ZWINT	-0.197669	-0.187889	-0.104503	-0.215866	-0.192064	-0.110494	-0.0969244	-0.0840731	4.10994e-239	-0.119244
218726_at	HJURP	-0.142096	-0.124669	-0.163421	-0.161673	-0.184736	-0.139071	-0.135961	-0.12345	1.16622e-238	-0.146093
221521_s_at	GINS2	-0.11176	-0.135573	-0.109998	-0.141784	-0.105732	-0.100539	-0.113995	-0.0872107	1.19792e-236	-0.10863
222077_s_at	RACGAP1	-0.216672	-0.202676	-0.118288	-0.260602	-0.208372	-0.113649	-0.119766	-0.0993018	2.04353e-233	-0.138807
218755_at	KIF20A	-0.190708	-0.175672	-0.129434	-0.185234	-0.21581	-0.0983884	-0.103663	-0.0890661	2.93358e-233	-0.124663
206102_at	GINS1	-0.154167	-0.155893	-0.100011	-0.16867	-0.159828	-0.0811342	-0.085365	-0.076	5.47621e-232	-0.0972371
202589_at	TYMS	-0.173008	-0.153726	-0.112239	-0.166118	-0.176716	-0.0978598	-0.0833241	-0.0791196	5.57538e-232	-0.112479
203755_at	BUB1B	-0.223858	-0.191273	-0.119286	-0.215774	-0.230667	-0.0775432	-0.0789783	-0.0604637	1.71823e-228	-0.0899496
203213_at	CDK1	-0.134663	-0.157704	-0.109189	-0.124571	-0.158771	-0.101448	-0.0948415	-0.0723174	4.36457e-228	-0.110586
204033_at	TRIP13	-0.197156	-0.14572	-0.136296	-0.173772	-0.188634	-0.0716605	-0.0743024	-0.0670184	5.56294e-228	-0.0884121
209464_at	AURKB	-0.144807	-0.155322	-0.171576	-0.179679	-0.186838	-0.111707	-0.116902	-0.0810041	4.0002e-227	-0.125668
203214_x_at	CDK1	-0.208329	-0.159445	-0.126617	-0.139403	-0.195707	-0.0816981	-0.0908398	-0.0826289	4.85567e-227	-0.107681
204822_at	TTK	-0.147615	-0.173425	-0.0957363	-0.154002	-0.150543	-0.079761	-0.0974592	-0.0888518	3.13215e-225	-0.107803
219555_s_at	CENPN	-0.0998243	-0.100581	-0.147347	-0.104075	-0.0885095	-0.0839366	-0.0974919	-0.0757604	9.77834e-223	-0.0919299
213226_at	CCNA2	-0.193731	-0.172355	-0.16232	-0.176141	-0.190424	-0.109993	-0.117587	-0.0806889	1.08189e-221	-0.127964
222039_at	KIF18B	-0.168058	-0.144399	-0.154146	-0.190804	-0.17526	-0.104816	-0.111293	-0.0796492	1.09362e-221	-0.122815
219978_s_at	NUSAP1	-0.0934351	-0.135341	-0.128394	-0.151541	-0.115599	-0.0811154	-0.0802968	-0.0739511	2.79369e-220	-0.0963013
218039_at	NUSAP1	-0.185045	-0.18794	-0.101725	-0.217474	-0.195654	-0.108554	-0.0997572	-0.0819873	4.78206e-219	-0.122265
202107_s_at	MCM2	-0.205875	-0.174627	-0.153959	-0.166623	-0.213	-0.113883	-0.0941893	-0.0833653	8.54515e-219	-0.126777
218663_at	NCAPG	-0.1239	-0.126225	-0.148061	-0.131064	-0.164117	-0.100635	-0.107983	-0.0812527	8.0216e-217	-0.116199
201710_at	MYBL2	-0.103625	-0.0983105	-0.207993	-0.107129	-0.121784	-0.134643	-0.13871	-0.0849782	1.61444e-216	-0.115736
204444_at	KIF11	-0.193965	-0.181541	-0.124205	-0.140748	-0.202406	-0.0831812	-0.10531	-0.10318	2.27717e-215	-0.112953
201890_at	RRM2	-0.131203	-0.117081	-0.0839404	-0.153038	-0.146236	-0.0796912	-0.0622444	-0.057212	2.65191e-213	-0.0874859
206364_at	KIF14	-0.18513	-0.158222	-0.147074	-0.136664	-0.211938	-0.0805884	-0.0874235	-0.0898842	1.41369e-211	-0.103655
204162_at	NDC80	-0.106149	-0.129206	-0.111039	-0.123449	-0.143654	-0.0901182	-0.11206	-0.0967328	6.4698e-205	-0.108711
204146_at	RAD51AP1	-0.152989	-0.147391	-0.123444	-0.141512	-0.140786	-0.101589	-0.116668	-0.066884	5.2689e-203	-0.114188
201897_s_at	CKS1B	-0.220045	-0.226967	-0.113272	-0.198463	-0.197511	-0.128019	-0.11593	-0.117769	8.55565e-201	-0.139948
212914_at	CBX7	0.208815	0.215364	0.176174	0.18034	0.19713	0.134495	0.167385	0.126836	7.35712e-200	0.167229
219148_at	PBK	-0.154736	-0.147915	-0.0899845	-0.150036	-0.183447	-0.0716361	-0.0704492	-0.0604002	7.42402e-200	-0.0894683
212141_at	MCM4	-0.14829	-0.180169	-0.144571	-0.164489	-0.108793	-0.102374	-0.080834	-0.074577	2.8735e-199	-0.11138
202483_s_at	RANBP1	-0.236763	-0.209362	-0.164044	-0.227813	-0.219985	-0.163467	-0.150158	-0.117767	6.44659e-199	-0.17406
209714_s_at	CDKN3	-0.249655	-0.160992	-0.110888	-0.192554	-0.228532	-0.0761895	-0.0767985	-0.0559486	3.14507e-198	-0.0864564
209613_s_at	ADH1B	0.0592503	0.0618417	0.0308161	0.0545349	0.0677505	0.052899	0.0521804	0.042256	4.80009e-198	0.0523181
208696_at	CCT5	-0.288838	-0.221794	-0.227625	-0.259932	-0.231684	-0.168997	-0.171998	-0.154025	2.4003e-196	-0.204773
209773_s_at	RRM2	-0.153033	-0.131502	-0.0826705	-0.146973	-0.171098	-0.0665849	-0.0567827	-0.0486913	2.52789e-196	-0.0742362
213453_x_at	GAPDH	-0.346382	-0.315798	-0.220512	-0.297696	-0.246905	-0.197732	-0.205994	-0.17382	2.73029e-196	-0.228639
202992_at	C7	0.0786335	0.101778	0.114736	0.104166	0.0940595	0.0669691	0.074851	0.055923	1.15035e-193	0.078543
211762_s_at	KPNA2	-0.252473	-0.214904	-0.11765	-0.195086	-0.222352	-0.155209	-0.136017	-0.106676	1.86374e-193	-0.160367
200853_at	H2AFZ	-0.220033	-0.274888	-0.157183	-0.227111	-0.182913	-0.219496	-0.160806	-0.132296	6.21766e-192	-0.193225
222036_s_at	MCM4	-0.232436	-0.206014	-0.119502	-0.211613	-0.200491	-0.105063	-0.0966692	-0.081085	3.48292e-190	-0.116925
202503_s_at	KIAA0101	-0.189106	-0.172687	-0.103215	-0.180596	-0.160852	-0.0895026	-0.0682729	-0.0698102	6.8191e-190	-0.0974593
204170_s_at	CKS2	-0.164908	-0.183759	-0.0870198	-0.185297	-0.188309	-0.09962	-0.0871881	-0.0704883	3.62257e-188	-0.109719
220651_s_at	MCM10	-0.114662	-0.0981344	-0.122264	-0.106627	-0.116537	-0.0947207	-0.101326	-0.0952308	1.5227e-185	-0.107317
204767_s_at	FEN1	-0.265755	-0.210541	-0.15492	-0.230289	-0.150981	-0.148652	-0.140581	-0.112114	2.06696e-185	-0.149031
218662_s_at	NCAPG	-0.187537	-0.164189	-0.126874	-0.155947	-0.161229	-0.109556	-0.12368	-0.0808504	2.07287e-185	-0.124535
204719_at	ABCA8	0.100067	0.106114	0.0704592	0.0851839	0.104587	0.0662459	0.0710641	0.0644871	1.67303e-184	0.0805193
212022_s_at	MKI67	-0.143544	-0.145652	-0.153771	-0.102489	-0.140158	-0.104334	-0.137168	-0.114659	2.25641e-184	-0.126107
218585_s_at	DTL	-0.166062	-0.138041	-0.0762244	-0.187836	-0.160291	-0.0973493	-0.0950653	-0.0882781	1.77162e-183	-0.109185
219588_s_at	NCAPG2	-0.239135	-0.237012	-0.173351	-0.209704	-0.213737	-0.122535	-0.152935	-0.08355	1.64495e-182	-0.148397
209172_s_at	CENPF	-0.187757	-0.22161	-0.138468	-0.142247	-0.204016	-0.138079	-0.183224	-0.159869	7.32837e-179	-0.164292
205436_s_at	H2AFX	-0.215751	-0.188593	-0.13391	-0.202035	-0.191269	-0.137327	-0.149192	-0.0891268	2.0582e-178	-0.152509
204768_s_at	FEN1	-0.279441	-0.218587	-0.154201	-0.243493	-0.223833	-0.118657	-0.109761	-0.0949624	1.89806e-176	-0.131155
209612_s_at	ADH1B	0.0719545	0.0746188	0.0284238	0.0601235	0.0889418	0.0550833	0.0522242	0.0400082	2.09945e-176	0.0546294
213911_s_at	H2AFZ	-0.300732	-0.354712	-0.161766	-0.262452	-0.265429	-0.219037	-0.192359	-0.137716	3.43853e-176	-0.219785
203418_at	CCNA2	-0.13397	-0.110385	-0.129865	-0.1183	-0.140368	-0.0929346	-0.0911942	-0.0752898	5.2719e-176	-0.10408
200795_at	SPARCL1	0.178561	0.194707	0.108628	0.162621	0.192751	0.132012	0.108678	0.0535915	4.51889e-175	0.128166
213007_at	FANCI	-0.193461	-0.217937	-0.127605	-0.191482	-0.193217	-0.105649	-0.10866	-0.0687914	8.6387e-175	-0.122378
208795_s_at	MCM7	-0.2295	-0.241543	-0.157128	-0.235973	-0.238473	-0.183141	-0.168288	-0.131063	4.32565e-174	-0.180136
200750_s_at	RAN	-0.300275	-0.305724	-0.162449	-0.30256	-0.225654	-0.182129	-0.158318	-0.156494	2.62258e-173	-0.202543
209680_s_at	KIFC1	-0.115814	-0.0842808	-0.240024	-0.123665	-0.105733	-0.182676	-0.179907	-0.109652	5.37658e-170	-0.12715
201014_s_at	PAICS	-0.259874	-0.211983	-0.134549	-0.221792	-0.229472	-0.11771	-0.0966174	-0.067756	2.46009e-169	-0.130702
201930_at	MCM6	-0.223074	-0.203062	-0.150433	-0.248539	-0.215907	-0.12715	-0.122152	-0.0984983	5.78927e-169	-0.147576
203145_at	SPAG5	-0.175952	-0.152013	-0.140534	-0.166159	-0.173989	-0.141866	-0.15428	-0.126135	1.17816e-168	-0.15389
213008_at	FANCI	-0.128667	-0.109607	-0.137084	-0.129069	-0.145597	-0.116688	-0.126633	-0.0966983	4.795e-168	-0.123417
203358_s_at	EZH2	-0.156256	-0.161842	-0.0925689	-0.129622	-0.134403	-0.0777839	-0.087918	-0.0781962	5.56977e-167	-0.0960426
217398_x_at	GAPDH	-0.357942	-0.310675	-0.249745	-0.293242	-0.194889	-0.198429	-0.208301	-0.191491	8.34052e-167	-0.219379
204709_s_at	KIF23	-0.120114	-0.117144	-0.168312	-0.110846	-0.137193	-0.105157	-0.108763	-0.099423	1.21431e-166	-0.117253
205394_at	CHEK1	-0.196284	-0.165465	-0.164539	-0.168682	-0.185493	-0.107622	-0.147663	-0.109817	2.87683e-165	-0.142115
209251_x_at	TUBA1C	-0.448793	-0.385025	-0.267716	-0.46406	-0.381696	-0.26403	-0.2415	-0.259036	1.55688e-164	-0.308785
213011_s_at	TPI1	-0.303923	-0.296525	-0.187412	-0.242887	-0.296686	-0.184754	-0.197002	-0.135604	1.7696e-164	-0.223973
207165_at	HMMR	-0.124759	-0.134309	-0.123251	-0.138146	-0.161236	-0.0891816	-0.0990716	-0.103547	2.43043e-164	-0.110756
209763_at	CHRDL1	0.118482	0.120796	0.0585221	0.0835596	0.109878	0.0752564	0.073971	0.0623365	2.93753e-163	0.0815468
211714_x_at	TUBB	-0.382322	-0.244347	-0.179978	-0.267654	-0.238944	-0.167607	-0.16373	-0.145102	1.97972e-162	-0.199401
205392_s_at	NA	0.15598	0.125315	0.114923	0.101311	0.134146	0.0788123	0.0920941	0.0459877	2.53838e-162	0.100824
218883_s_at	CENPU	-0.188323	-0.182225	-0.0867994	-0.153809	-0.153639	-0.0847028	-0.0939705	-0.0617907	2.97243e-162	-0.0984092
212581_x_at	GAPDH	-0.37943	-0.287486	-0.252197	-0.266187	-0.267388	-0.215136	-0.233682	-0.207895	5.01981e-162	-0.244225
201714_at	TUBG1	-0.173731	-0.265163	-0.106583	-0.16261	-0.14517	-0.179853	-0.175695	-0.125522	4.37752e-161	-0.166247
212949_at	NCAPH	-0.101383	-0.0952622	-0.235522	-0.111225	-0.121442	-0.14264	-0.177195	-0.102585	5.39393e-161	-0.115882
212713_at	MFAP4	0.0822914	0.0698304	0.11376	0.0685222	0.0868858	0.0511371	0.060859	0.044847	6.16534e-161	0.0646121
205046_at	CENPE	-0.10277	-0.106389	-0.16192	-0.0792388	-0.125963	-0.122531	-0.118213	-1.28715	3.07046e-160	-0.110748
201478_s_at	NA	-0.232379	-0.255605	-0.159147	-0.231213	-0.206584	-0.143182	-0.144328	-0.114202	1.56916e-159	-0.177455
200822_x_at	TPI1	-0.30272	-0.345446	-0.213109	-0.268183	-0.294356	-0.185935	-0.20599	-0.142587	4.24201e-159	-0.228377
201010_s_at	TXNIP	0.216532	0.251674	0.151875	0.259984	0.209786	0.123211	0.140551	0.093332	9.54481e-159	0.156293
209053_s_at	WHSC1	-0.135191	-0.140578	-0.0795435	-0.151835	-0.121796	-0.110243	-0.115187	-0.0858614	1.25692e-156	-0.114805
218308_at	TACC3	-0.100347	-0.106416	-0.1342	-0.157479	-0.125921	-0.129634	-0.133443	-0.10319	8.08024e-156	-0.121649
203046_s_at	TIMELESS	-0.284625	-0.171748	-0.195616	-0.272127	-0.232125	-0.165743	-0.187933	-0.102438	3.077e-155	-0.178863
AFFX-HUMGAPDH/M33197_3_at	GAPDH	-0.332155	-0.325361	-0.281886	-0.293109	-0.193127	-0.213406	-0.251153	-0.230251	4.75465e-155	-0.236748
208335_s_at	DARC	0.0752418	0.0802018	0.0840356	0.0835572	0.0824009	0.0730947	0.0791428	0.0425415	6.62184e-154	0.0748711
202613_at	CTPS1	-0.262124	-0.184779	-0.148514	-0.219088	-0.258905	-0.109468	-0.102639	-0.107444	9.39949e-153	-0.147295
204649_at	TROAP	-0.272683	-0.149946	-0.188076	-0.142284	-0.259867	-0.135375	-0.144717	-0.0848076	1.15561e-152	-0.142028
219000_s_at	DSCC1	-0.125899	-0.110828	-0.138876	-0.13965	-0.160962	-0.105979	-0.145928	-0.097581	1.57089e-151	-0.124088
209026_x_at	TUBB	-0.32728	-0.200639	-0.176702	-0.241683	-0.190344	-0.167685	-0.160999	-0.144225	1.79292e-151	-0.18525
202690_s_at	SNRPD1	-0.293395	-0.263066	-0.139348	-0.194223	-0.219883	-0.152797	-0.158418	-0.11115	3.4617e-151	-0.169208
201479_at	NA	-0.377431	-0.291987	-0.16709	-0.242725	-0.277894	-0.160633	-0.16661	-0.125695	8.43631e-151	-0.196685
206550_s_at	NUP155	-0.16347	-0.26589	-0.199468	-0.218959	-0.268282	-0.11011	-0.14149	-0.103562	5.79678e-150	-0.144677
210983_s_at	MCM7	-0.172811	-0.161725	-0.146153	-0.207593	-0.11381	-0.134653	-0.11606	-0.0965655	8.83927e-150	-0.128799
212680_x_at	PPP1R14B	-0.23792	-0.179028	-0.167497	-0.174045	-0.211264	-0.13141	-0.146848	-0.106838	9.58376e-150	-0.16111
205024_s_at	RAD51	-0.132571	-0.156481	-0.248944	-0.160221	-0.15053	-0.129336	-0.18831	-0.102135	3.91242e-149	-0.144599
204817_at	ESPL1	-0.209403	-0.164137	-0.217108	-0.155614	-0.195145	-0.125329	-0.108308	-0.0818566	1.6732e-147	-0.146016
200807_s_at	HSPD1	-0.352053	-0.28808	-0.209746	-0.234558	-0.305731	-0.208467	-0.254221	-0.0894413	2.69805e-147	-0.218723
214431_at	GMPS	-0.199074	-0.246927	-0.16139	-0.213491	-0.197889	-0.146629	-0.157613	-0.0956175	1.40117e-145	-0.164684
215942_s_at	GTSE1	-0.0772926	-0.101688	-0.201165	-0.128854	-0.100135	-0.128023	-0.102082	-0.0845102	1.49956e-145	-0.105605
201088_at	KPNA2	-0.262639	-0.24621	-0.112073	-0.21363	-0.17965	-0.137298	-0.179792	-0.106559	7.35804e-145	-0.160824
38158_at	ESPL1	-0.221514	-0.177688	-0.230536	-0.206687	-0.218699	-0.126277	-0.128663	-0.0907527	1.00765e-144	-0.145962
204126_s_at	CDC45	-0.0807072	-0.0802944	-0.187954	-0.0752049	-0.0937035	-0.113552	-0.132575	-0.0879366	1.06186e-144	-0.0928235
218782_s_at	ATAD2	-0.159879	-0.148938	-0.0857795	-0.0961624	-0.161771	-0.080235	-0.0791796	-0.091221	3.45062e-144	-0.0974064
208944_at	TGFBR2	0.147388	0.233654	0.100029	0.195497	0.201817	0.13731	0.146601	0.0737996	6.05339e-142	0.141923
200783_s_at	STMN1	-0.172114	-0.138222	-0.135232	-0.210603	-0.1721	-0.127391	-0.159111	-0.122546	2.13286e-141	-0.146311
212639_x_at	TUBA1B	-0.469591	-0.372073	-0.239842	-0.506753	-0.38661	-0.248892	-0.221754	-0.235785	3.51791e-141	-0.299014
222037_at	MCM4	-0.146885	-0.137545	-0.109616	-0.126235	-0.132687	-0.128029	-0.104595	-0.0996884	7.75929e-141	-0.122976
213451_x_at	NA	0.102238	0.0966685	0.0732194	0.100593	0.10671	0.0933886	0.1047	0.0754856	1.58747e-140	0.0968222
212419_at	ZCCHC24	0.186815	0.183227	0.134509	0.170163	0.197682	0.0878507	0.102021	0.079343	2.45359e-139	0.140265
AFFX-HUMGAPDH/M33197_M_at	GAPDH	-0.13252	-0.273931	-0.1951	-0.282621	-0.127536	-0.164569	-0.188463	-0.156476	3.00595e-139	-0.16819
202240_at	PLK1	-0.166777	-0.114406	-0.19672	-0.154136	-0.194518	-0.130516	-0.146114	-0.108895	7.92295e-139	-0.152726
211750_x_at	TUBA1C	-0.339952	-0.354637	-0.241847	-0.463088	-0.359121	-0.24452	-0.242521	-0.239771	1.58583e-138	-0.284067
220085_at	HELLS	-0.0893287	-0.0768344	-0.130949	-0.0711209	-0.0846434	-0.070767	-0.077061	-0.0548468	3.84461e-138	-0.0791428
204023_at	RFC4	-0.258728	-0.223862	-0.140798	-0.195518	-0.193219	-0.0827577	-0.0841928	-0.0564533	3.94654e-138	-0.0951182
212023_s_at	MKI67	-0.16274	-0.121708	-0.191138	-0.138202	-0.158566	-0.139403	-0.162843	-0.0976209	6.63878e-138	-0.14333
204318_s_at	GTSE1	-0.142414	-0.147795	-0.152454	-0.156105	-0.190267	-0.124149	-0.11062	-0.0826713	7.13567e-138	-0.131652
202338_at	TK1	-0.190675	-0.145082	-0.144414	-0.174257	-0.192069	-0.11083	-0.131924	-0.0725907	1.25713e-137	-0.133129
203612_at	BYSL	-0.221326	-0.257633	-0.298081	-0.238281	-0.195033	-0.175154	-0.258517	-0.0901192	2.52934e-136	-0.203146
218115_at	ASF1B	-0.186818	-0.179176	-0.191239	-0.229887	-0.213635	-0.126354	-0.136704	-0.0938399	3.01604e-136	-0.149745
204603_at	EXO1	-0.130894	-0.128875	-0.180827	-0.147589	-0.187085	-0.159845	-0.200703	-0.129296	3.66506e-136	-0.155857
202330_s_at	UNG	-0.284705	-0.284695	-0.161615	-0.169163	-0.25383	-0.133304	-0.168535	-0.106953	8.1419e-136	-0.162076
205240_at	GPSM2	-0.0971088	-0.121505	-0.149504	-0.101929	-0.104064	-0.0892309	-0.124996	-0.0499043	1.52999e-135	-0.103003
200896_x_at	HDGF	-0.328746	-0.287025	-0.239976	-0.219595	-0.305074	-0.163481	-0.236185	-0.17428	4.51441e-135	-0.236742
212423_at	ZCCHC24	0.226362	0.182831	0.121253	0.170879	0.198404	0.0876814	0.123917	0.0713984	6.8185e-135	0.140865
202746_at	ITM2A	0.133883	0.161919	0.0741525	0.123164	0.156652	0.0746369	0.0787921	0.0522721	8.90945e-135	0.0969846
219787_s_at	ECT2	-0.180307	-0.19833	-0.112525	-0.134485	-0.138447	-0.0752399	-0.0686021	-0.049801	1.09504e-134	-0.0929168
213519_s_at	LAMA2	0.122385	0.140872	0.107205	0.105312	0.10523	0.0943053	0.120931	0.0738069	1.79835e-134	0.105292
216952_s_at	LMNB2	-0.243351	-0.195192	-0.185342	-0.232383	-0.238571	-0.146733	-0.157638	-0.129904	3.73618e-134	-0.182777
219213_at	JAM2	0.251988	0.229772	0.188226	0.185456	0.273827	0.0993533	0.118875	0.0688762	3.79869e-134	0.151877
201112_s_at	CSE1L	-0.354326	-0.285634	-0.175508	-0.208289	-0.232037	-0.164434	-0.156013	-0.0650786	9.41981e-134	-0.165701
201202_at	PCNA	-0.225658	-0.242488	-0.114285	-0.234943	-0.163382	-0.154092	-0.120529	-0.102891	3.57513e-133	-0.153898
205339_at	STIL	-0.235217	-0.202274	-0.168315	-0.203977	-0.251752	-0.109423	-0.171318	-0.147003	4.6875e-132	-0.157569
221591_s_at	FAM64A	-0.264991	-0.186849	-0.210036	-0.194228	-0.231687	-0.111226	-0.12625	-0.0680662	6.39788e-132	-0.124628
206093_x_at	NA	0.105058	0.103118	0.0877892	0.0982397	0.101871	0.111835	0.126227	0.0960385	7.2672e-132	0.104093
205116_at	LAMA2	0.135268	0.133918	0.10555	0.144352	0.153407	0.0994622	0.14406	0.102588	1.36554e-131	0.123207
203554_x_at	PTTG1	-0.21631	-0.153679	-0.122826	-0.169054	-0.211833	-0.0745308	-0.0744001	-0.0741745	1.0748e-130	-0.104574
219105_x_at	ORC6	-0.183656	-0.123423	-0.186789	-0.192405	-0.177863	-0.130331	-0.155062	-0.100656	1.70474e-130	-0.148606
205393_s_at	CHEK1	-0.123821	-0.157942	-0.141171	-0.141055	-0.157028	-0.105812	-0.128252	-0.110654	3.67171e-130	-0.12782
203967_at	CDC6	-0.160626	-0.111969	-0.0905378	-0.108942	-0.11795	-0.0853716	-0.106675	-0.0817006	5.77147e-130	-0.101485
204894_s_at	AOC3	0.150257	0.155702	0.0822992	0.120518	0.164971	0.0838005	0.077728	0.0645197	2.97044e-129	0.0958775
201381_x_at	CACYBP	-0.308582	-0.271296	-0.161016	-0.246065	-0.264483	-0.17975	-0.233464	-0.122523	4.75695e-129	-0.214215
208982_at	PECAM1	0.146576	0.209106	0.120184	0.166188	0.153907	0.132395	0.165355	0.089553	5.52167e-129	0.146975
213175_s_at	SNRPB	-0.240273	-0.241593	-0.166778	-0.199044	-0.157618	-0.163103	-0.163983	-0.133159	8.28331e-129	-0.16908
201555_at	MCM3	-0.323426	-0.252905	-0.189913	-0.247543	-0.254731	-0.146695	-0.168966	-0.0962962	1.62551e-128	-0.182692
203968_s_at	CDC6	-0.189886	-0.120187	-0.0993885	-0.143768	-0.156833	-0.0971557	-0.134609	-0.116628	2.32846e-128	-0.117756
211519_s_at	KIF2C	-0.260441	-0.15184	-0.160732	-0.245579	-0.230997	-0.128552	-0.151406	-0.122654	3.27561e-128	-0.160057
201577_at	NME1	-0.158195	-0.224746	-0.109256	-0.119677	-0.137081	-0.149926	-0.133781	-0.120981	4.97517e-128	-0.139992
201427_s_at	SEPP1	0.143679	0.205548	0.132752	0.116562	0.182636	0.14203	0.108551	0.0639772	8.36768e-128	0.127699
203022_at	RNASEH2A	-0.254271	-0.240833	-0.179562	-0.207565	-0.250123	-0.127177	-0.15774	-0.0732209	3.50231e-127	-0.147457
202094_at	BIRC5	-0.111442	-0.105231	-0.18166	-0.121852	-0.127538	-0.096473	-0.127418	-0.0547679	1.04693e-126	-0.105342
202911_at	MSH6	-0.372546	-0.257493	-0.20197	-0.277309	-0.288476	-0.174903	-0.154963	-0.100826	1.20032e-126	-0.188048
210334_x_at	BIRC5	-0.310969	-0.165783	-0.244007	-0.194892	-0.228502	-0.185395	-0.148875	-0.0863009	1.26276e-126	-0.175077
200812_at	CCT7	-0.297748	-0.365484	-0.268891	-0.226902	-0.260761	-0.205729	-0.163099	-0.152397	2.12846e-126	-0.221393
210944_s_at	CAPN3	0.310509	0.212581	0.141043	0.107361	0.23196	0.107437	0.0998337	0.0926715	2.13044e-126	0.114763
206481_s_at	LDB2	0.140047	0.181762	0.138788	0.152247	0.180838	0.0850813	0.0952425	0.0557212	2.21566e-126	0.119966
204244_s_at	DBF4	-0.153067	-0.1893	-0.138874	-0.159526	-0.1286	-0.101936	-0.115223	-0.0776366	7.83562e-126	-0.118078
205034_at	CCNE2	-0.141738	-0.14019	-0.0807822	-0.125045	-0.118345	-0.0794314	-0.073072	-0.0653764	1.13767e-125	-0.0937633
203432_at	TMPO	-0.229248	-0.165741	-0.132271	-0.203059	-0.178751	-0.108687	-0.115299	-0.0746696	2.57587e-125	-0.128171
213247_at	SVEP1	0.129189	0.0961973	0.178311	0.0998141	0.103353	0.0880128	0.140118	0.0946805	4.766e-125	0.107383
219306_at	KIF15	-0.143543	-0.165763	-0.138567	-0.128889	-0.17354	-0.108987	-0.124266	-0.298284	6.67349e-125	-0.132492
216333_x_at	NA	0.106355	0.0968751	0.0819015	0.0939432	0.100958	0.0963739	0.113904	0.0741034	1.34154e-124	0.0974216
201090_x_at	TUBA1B	-0.442217	-0.363974	-0.255654	-0.450424	-0.353705	-0.223971	-0.212095	-0.2349	5.10937e-124	-0.279528
218399_s_at	CDCA4	-0.279078	-0.258696	-0.166755	-0.244737	-0.27485	-0.139749	-0.123694	-0.0980505	1.09255e-123	-0.142133
218512_at	WDR12	-0.384341	-0.2822	-0.204016	-0.209924	-0.266749	-0.14143	-0.146371	-0.0965909	1.14434e-123	-0.157332
210691_s_at	CACYBP	-0.250501	-0.203393	-0.131289	-0.196861	-0.169494	-0.140131	-0.151048	-0.100863	2.71575e-123	-0.163633
201774_s_at	NCAPD2	-0.214099	-0.165142	-0.161607	-0.167089	-0.224233	-0.168657	-0.169146	-0.12535	4.62423e-123	-0.170165
200956_s_at	SSRP1	-0.255149	-0.178458	-0.160983	-0.183222	-0.137465	-0.170309	-0.178333	-0.130935	7.97759e-123	-0.163958
201013_s_at	PAICS	-0.26412	-0.233429	-0.132355	-0.238093	-0.140923	-0.153797	-0.123677	-0.0967142	5.94218e-122	-0.143446
201111_at	CSE1L	-0.286863	-0.261824	-0.136478	-0.14647	-0.1403	-0.135844	-0.144303	-0.0733612	2.42562e-121	-0.140496
221748_s_at	TNS1	0.246954	0.228748	0.116558	0.130515	0.176528	0.1065	0.108056	0.0845525	8.27735e-121	0.129204
205382_s_at	CFD	0.0951952	0.0721102	0.0519232	0.105735	0.103756	0.0733759	0.0755191	0.0579781	1.49246e-120	0.0785054
219440_at	RAI2	0.100414	0.0800709	0.074783	0.108415	0.122737	0.110509	0.165064	0.088421	2.69598e-120	0.104718
212021_s_at	MKI67	-0.290941	-0.183452	-0.200674	-0.230592	-0.251958	-0.106365	-0.125383	-0.0771692	3.12194e-120	-0.133641
206074_s_at	HMGA1	-0.156018	-0.141671	-0.129314	-0.107888	-0.151609	-0.0871323	-0.0947001	-0.0684926	4.86826e-120	-0.0996723
201327_s_at	CCT6A	-0.39134	-0.21874	-0.178727	-0.264871	-0.240348	-0.145033	-0.16631	-0.0912953	1.85759e-119	-0.189952
203276_at	LMNB1	-0.161213	-0.161237	-0.135993	-0.179464	-0.145886	-0.0867563	-0.117856	-0.104156	1.02874e-118	-0.121887
216212_s_at	NA	-0.0966434	-0.199832	-0.139152	-0.154137	-0.1246	-0.131507	-0.162932	-0.0980528	2.23108e-118	-0.126204
201540_at	FHL1	0.121889	0.131843	0.0580538	0.08256	0.107033	0.0745026	0.0689671	0.0429388	4.22807e-118	0.0763129
201629_s_at	ACP1	-0.13527	-0.156632	-0.127808	-0.124713	-0.0889657	-0.124408	-0.101428	-0.063038	4.67522e-118	-0.111023
200910_at	CCT3	-0.351807	-0.270665	-0.166842	-0.214393	-0.259463	-0.152131	-0.198553	-0.165459	7.21775e-118	-0.199778
200052_s_at	ILF2	-0.221216	-0.250976	-0.116595	-0.238531	-0.224981	-0.132416	-0.158861	-0.101883	8.90943e-118	-0.168699
211058_x_at	TUBA1B	-0.546186	-0.420407	-0.283747	-0.485567	-0.366771	-0.2257	-0.222919	-0.228996	1.15621e-117	-0.284493
218239_s_at	GTPBP4	-0.312032	-0.189151	-0.152111	-0.268386	-0.209829	-0.122597	-0.177202	-0.108821	1.26596e-117	-0.177114
222043_at	CLU	0.158225	0.134344	0.0861372	0.113752	0.127561	0.0769586	0.0711749	0.0300368	1.55417e-117	0.0830324
201990_s_at	CREBL2	0.167085	0.192363	0.110363	0.210766	0.284786	0.13256	0.143265	0.090068	1.94792e-117	0.153361
218238_at	GTPBP4	-0.295457	-0.198566	-0.120383	-0.237481	-0.215781	-0.100868	-0.12899	-0.063753	2.14455e-117	-0.152815
204127_at	RFC3	-0.254858	-0.151461	-0.140207	-0.178583	-0.230444	-0.122212	-0.110724	-0.0694037	2.4158e-117	-0.131608
216840_s_at	LAMA2	0.0785393	0.0802127	0.121954	0.10197	0.109837	0.0816484	0.118169	0.0755409	6.37117e-117	0.0942678
212563_at	BOP1	-0.145156	-0.143219	-0.123221	-0.119025	-0.152119	-0.0838666	-0.0911548	-0.0710791	6.80305e-117	-0.105607
211072_x_at	TUBA1B	-0.446067	-0.347305	-0.27577	-0.469849	-0.347055	-0.227747	-0.214083	-0.231619	7.32781e-117	-0.279255
203931_s_at	MRPL12	-0.19229	-0.176958	-0.169715	-0.12948	-0.178908	-0.155401	-0.159743	-0.102749	1.38623e-116	-0.158522
218336_at	PFDN2	-0.293221	-0.228494	-0.14883	-0.210005	-0.234543	-0.146511	-0.168579	-0.127291	1.44941e-116	-0.180829
218057_x_at	EMC8	-0.277269	-0.248619	-0.190241	-0.248518	-0.27491	-0.136713	-0.130494	-0.0896642	4.09318e-116	-0.180333
216484_x_at	NA	-0.280596	-0.2458	-0.259103	-0.231721	-0.267815	-0.185707	-0.268546	-0.197909	3.57337e-115	-0.242591
210766_s_at	CSE1L	-0.285011	-0.221964	-0.164491	-0.166319	-0.138133	-0.143439	-0.147764	-0.055947	5.30487e-115	-0.134636
213088_s_at	DNAJC9	-0.312459	-0.272037	-0.171895	-0.226943	-0.251224	-0.13305	-0.126799	-0.0913152	6.12337e-115	-0.146661
204887_s_at	PLK4	-0.165404	-0.1273	-0.208161	-0.123369	-0.168577	-0.123888	-0.160423	-0.0990628	7.60624e-115	-0.144013
221539_at	EIF4EBP1	-0.115499	-0.0997566	-0.0916807	-0.120567	-0.116733	-0.0979419	-0.0961164	-0.0704394	3.14357e-114	-0.0993958
217772_s_at	MTCH2	-0.388647	-0.25444	-0.158102	-0.270316	-0.260839	-0.203457	-0.140044	-0.117645	5.23953e-114	-0.20381
212865_s_at	COL14A1	0.117749	0.100326	0.0689183	0.0955156	0.102624	0.0425706	0.0584886	0.0336907	5.6135e-114	0.067348
200810_s_at	CIRBP	0.143138	0.13848	0.118444	0.188489	0.194508	0.131165	0.161208	0.0942867	2.05967e-113	0.147254
206049_at	SELP	0.206353	0.244745	0.136716	0.207518	0.274273	0.144473	0.133235	0.0834077	6.04866e-113	0.184127
202154_x_at	TUBB3	-0.213407	-0.155538	-0.140022	-0.218572	-0.173014	-0.195619	-0.192195	-0.135698	7.89984e-113	-0.174528
202192_s_at	GAS7	0.228045	0.236401	0.166226	0.233478	0.272063	0.0972953	0.205	0.144396	1.19795e-112	0.183483
209825_s_at	NA	-0.247033	-0.231381	-0.16344	-0.238736	-0.217836	-0.0554066	-0.0677452	-0.0482103	1.46501e-112	-0.0856108
221677_s_at	DONSON	-0.293622	-0.214023	-0.111839	-0.208061	-0.270693	-0.113168	-0.114108	-0.0594727	2.80906e-112	-0.138969
201114_x_at	PSMA7	-0.232775	-0.20956	-0.184112	-0.201777	-0.184876	-0.204651	-0.176689	-0.133235	4.75974e-112	-0.193946
219091_s_at	MMRN2	0.185247	0.231663	0.162077	0.193174	0.239156	0.0830455	0.129447	0.121589	2.91149e-111	0.176945
218656_s_at	LHFP	0.171348	0.192093	0.104602	0.149943	0.186653	0.0851683	0.0904999	0.0354798	3.82505e-111	0.110993
212832_s_at	CKAP5	-0.310733	-0.252463	-0.254659	-0.225858	-0.307694	-0.177395	-0.188003	-0.0883974	5.38079e-111	-0.187059
217755_at	HN1	-0.146334	-0.14527	-0.0930698	-0.183352	-0.139791	-0.0761041	-0.0795967	-0.0561244	8.33437e-111	-0.108036
208981_at	PECAM1	0.213381	0.267937	0.129956	0.144657	0.238312	0.112189	0.126701	0.0922219	1.06214e-110	0.139551
219493_at	SHCBP1	-0.151453	-0.130221	-0.161109	-0.141525	-0.145711	-0.0853606	-0.106031	-0.0932	1.25171e-110	-0.113459
213646_x_at	TUBA1B	-0.368054	-0.382662	-0.23746	-0.445585	-0.320708	-0.214508	-0.201158	-0.221374	2.61516e-110	-0.260392
206445_s_at	PRMT1	-0.296176	-0.287664	-0.19166	-0.195962	-0.176616	-0.146567	-0.146176	-0.122065	2.72531e-110	-0.167663
202112_at	VWF	0.200897	0.264102	0.104533	0.131623	0.220401	0.0969514	0.0920358	0.066231	2.79007e-110	0.113791
203209_at	RFC5	-0.327984	-0.190981	-0.15139	-0.225899	-0.218758	-0.0999144	-0.11839	-0.0728072	3.84066e-110	-0.111549
219494_at	RAD54B	-0.1576	-0.186114	-0.16052	-0.109126	-0.148348	-0.0781294	-0.124341	-0.0872285	5.8061e-110	-0.11493
209821_at	IL33	0.0988282	0.101599	0.116156	0.0755655	0.119221	0.0632063	0.080265	0.0728105	9.3499e-110	0.0889461
218349_s_at	ZWILCH	-0.25887	-0.177001	-0.154106	-0.150137	-0.108039	-0.0837855	-0.111398	-0.0763552	9.60404e-110	-0.106036
204947_at	E2F1	-0.143947	-0.108316	-0.238024	-0.135885	-0.128638	-0.18129	-0.211563	-0.0865321	2.92703e-109	-0.136527
209482_at	POP7	-0.296201	-0.288843	-0.211407	-0.201662	-0.202368	-0.137555	-0.116611	-0.0827601	3.50946e-109	-0.142242
219004_s_at	MIS18A	-0.229884	-0.238576	-0.149066	-0.234623	-0.203442	-0.105047	-0.121825	-0.0593523	6.83075e-109	-0.117513
214428_x_at	NA	0.0771733	0.0560168	0.0601916	0.0873044	0.104106	0.0672011	0.0669184	0.0418264	7.37112e-109	0.0741974
208941_s_at	SEPHS1	-0.227067	-0.18951	-0.148559	-0.196396	-0.1955	-0.115164	-0.135503	-0.104203	2.8855e-108	-0.152046
220865_s_at	PDSS1	-0.331794	-0.146004	-0.168815	-0.221446	-0.239119	-0.112295	-0.135981	-0.134299	4.10926e-108	-0.154376
204315_s_at	GTSE1	-0.133998	-0.110884	-0.150924	-0.0992899	-0.13832	-0.135018	-0.0916653	-0.0636223	4.61548e-108	-0.110211
205898_at	CX3CR1	0.0791225	0.0833922	0.0626332	0.104584	0.115601	0.0587712	0.054347	0.050598	9.54949e-108	0.0776715
209891_at	SPC25	-0.188058	-0.150465	-0.197488	-0.129074	-0.148486	-0.0994243	-0.145666	-0.117524	9.99775e-108	-0.129691
213599_at	OIP5	-0.27104	-0.157222	-0.171268	-0.125639	-0.187509	-0.0800304	-0.111116	-0.0614671	1.75149e-107	-0.103455
212247_at	NUP205	-0.258623	-0.191515	-0.149301	-0.216623	-0.202186	-0.143802	-0.178569	-0.0848434	1.85138e-107	-0.164263
200913_at	PPM1G	-0.241499	-0.124538	-0.204855	-0.182651	-0.20512	-0.234574	-0.233709	-0.197571	1.99642e-107	-0.207462
203625_x_at	SKP2	-0.192053	-0.119203	-0.125934	-0.149439	-0.15669	-0.0899627	-0.102745	-0.0693457	8.28698e-107	-0.106513
219990_at	E2F8	-0.109404	-0.0921467	-0.18689	-0.0906516	-0.102914	-0.0784209	-0.0949474	-0.0756255	8.5039e-107	-0.093197
203697_at	FRZB	0.15781	0.129431	0.0799595	0.122232	0.117175	0.0732484	0.0777913	0.0637672	1.08728e-106	0.0891622
204267_x_at	PKMYT1	-0.208581	-0.156666	-0.230304	-0.23163	-0.213591	-0.211585	-0.244293	-0.121555	1.12961e-106	-0.196922
218875_s_at	FBXO5	-0.171046	-0.123842	-0.143001	-0.15974	-0.135948	-0.117237	-0.108876	-0.0926694	1.50679e-106	-0.124831
221756_at	PIK3IP1	0.060547	0.278924	0.172111	0.229388	0.222324	0.125209	0.177946	0.118866	1.56695e-106	0.155192
201195_s_at	SLC7A5	-0.102116	-0.0800015	-0.0902866	-0.105267	-0.118088	-0.0524882	-0.0633415	-0.0474154	1.59405e-106	-0.0749852
202747_s_at	ITM2A	0.0889356	0.109435	0.115873	0.105076	0.0984431	0.0685037	0.0800218	0.0670246	1.85776e-106	0.0886471
218982_s_at	MRPS17	-0.296819	-0.20779	-0.12188	-0.184709	-0.172492	-0.118568	-0.132116	-0.111074	2.12754e-106	-0.141682
215227_x_at	ACP1	-0.301064	-0.241282	-0.19896	-0.21256	-0.249183	-0.174918	-0.148307	-0.0931166	2.98043e-106	-0.183084
212296_at	PSMD14	-0.377721	-0.328138	-0.200046	-0.283664	-0.247192	-0.185594	-0.200349	-0.0659655	3.39404e-106	-0.195412
214804_at	CENPI	-0.118031	-0.138585	-0.215558	-0.150058	-0.133323	-0.0932997	-0.114656	-0.222646	4.5897e-106	-0.125508
212020_s_at	MKI67	-0.179422	-0.122381	-0.145853	-0.158978	-0.206643	-0.138762	-0.150035	-0.0950168	4.68589e-106	-0.146262
213310_at	AGO2	-0.184082	-0.102899	-0.155855	-0.149955	-0.199576	-0.120114	-0.14074	-0.126541	4.81809e-106	-0.144839
216977_x_at	SNRPA1	-0.235086	-0.155363	-0.140194	-0.171029	-0.142669	-0.149309	-0.156111	-0.100233	7.04554e-106	-0.152003
205644_s_at	SNRPG	-0.302319	-0.362256	-0.163371	-0.155382	-0.130334	-0.211308	-0.225445	-0.139458	9.35045e-106	-0.198606
218901_at	PLSCR4	0.203821	0.199101	0.113231	0.151091	0.160293	0.0822137	0.0941059	0.0636217	3.16875e-105	0.111605
219275_at	PDCD5	-0.275044	-0.169875	-0.167961	-0.194042	-0.1695	-0.132074	-0.16115	-0.0896874	3.5896e-105	-0.155949
219650_at	ERCC6L	-0.105739	-0.105988	-0.227173	-0.116897	-0.120796	-0.152606	-0.315711	-0.17741	4.06213e-105	-0.120407
201614_s_at	RUVBL1	-0.199715	-0.222376	-0.184381	-0.113283	-0.177479	-0.111407	-0.124336	-0.102356	6.89203e-105	-0.137614
AFFX-HUMGAPDH/M33197_5_at	GAPDH	-0.17132	-0.19132	-0.152862	-0.257913	-0.0602028	-0.138468	-0.152707	-0.121361	7.33319e-105	-0.106819
203696_s_at	RFC2	-0.225864	-0.175954	-0.237028	-0.217959	-0.179382	-0.177909	-0.171103	-0.096934	8.76738e-105	-0.174082
211734_s_at	FCER1A	0.12786	0.109479	0.0861833	0.0927674	0.109937	0.0543158	0.0722659	0.0630492	1.68658e-104	0.0789762
200830_at	PSMD2	-0.336227	-0.327558	-0.235895	-0.271024	-0.270531	-0.166053	-0.158389	-0.114434	1.82029e-104	-0.206993
201342_at	SNRPC	-0.317346	-0.368578	-0.273942	-0.184762	-0.257788	-0.134134	-0.141127	-0.12045	2.50775e-104	-0.194392
203270_at	DTYMK	-0.39953	-0.221719	-0.222065	-0.108018	-0.19552	-0.18484	-0.162626	-0.124482	2.82289e-104	-0.181897
209832_s_at	CDT1	-0.147504	-0.122403	-0.196332	-0.132288	-0.138487	-0.190045	-0.168476	-0.0961683	6.46993e-104	-0.137923
208609_s_at	NA	0.130439	0.115718	0.0807314	0.0877322	0.129031	0.0775558	0.100289	0.0655385	7.92744e-104	0.100298
211080_s_at	NEK2	-0.18163	-0.163492	-0.218559	-0.151942	-0.0885653	-0.155025	-0.191833	-0.178912	8.1401e-104	-0.150478
201497_x_at	MYH11	0.0569638	0.0672171	0.0822226	0.0658918	0.0600398	0.0573142	0.0709608	0.0427958	2.06848e-103	0.0609853
207761_s_at	METTL7A	0.118215	0.174768	0.0736392	0.147316	0.185295	0.092414	0.0936852	0.0732553	2.50013e-103	0.0982725
218353_at	RGS5	0.160017	0.175322	0.0901077	0.102119	0.170438	0.0733185	0.0640078	0.042716	3.2163e-103	0.0950239
219371_s_at	KLF2	0.171105	0.15361	0.102058	0.144273	0.190057	0.0975374	0.117247	0.0786261	6.13193e-103	0.116315
211042_x_at	MCAM	-0.22943	-0.113383	-0.164178	-0.190889	-0.177645	-0.106545	-0.124346	-0.082725	1.56966e-102	-0.128758
218497_s_at	RNASEH1	-0.346066	-0.158828	-0.179418	-0.252424	-0.235668	-0.18398	-0.207556	-0.141317	2.40887e-102	-0.199818
213375_s_at	N4BP2L1	0.122928	0.165697	0.100057	0.129395	0.173935	0.0940067	0.117907	0.0929183	2.9596e-102	0.113069
213523_at	CCNE1	-0.11718	-0.109643	-0.102704	-0.10581	-0.132918	-0.0692176	-0.112667	-0.0718279	3.1313e-102	-0.0971755
218204_s_at	FYCO1	0.100194	0.18387	0.158127	0.205299	0.216538	0.129895	0.109744	0.132394	4.48196e-102	0.151492
201263_at	TARS	-0.330917	-0.226118	-0.163526	-0.173057	-0.171597	-0.142822	-0.158729	-0.0750086	9.36335e-102	-0.148693
219563_at	LINC00341	0.173497	0.183836	0.0910023	0.1627	0.15806	0.0991052	0.0786713	0.076789	1.3572e-101	0.119311
201236_s_at	BTG2	0.151117	0.133298	0.108148	0.156328	0.188953	0.064631	0.0708716	0.0472934	1.92485e-101	0.0895621
217757_at	A2M	0.16329	0.225383	0.0814769	0.0773333	0.0423743	0.127188	0.130205	0.0936196	2.75412e-101	0.117727
205133_s_at	HSPE1	-0.298867	-0.240998	-0.149022	-0.107523	-0.084259	-0.154425	-0.155199	-0.101993	3.90914e-101	-0.154053
209540_at	IGF1	0.128389	0.136012	0.0849191	0.104131	0.115398	0.0268674	0.00881351	0.00450918	4.02633e-101	0.076426
212195_at	IL6ST	0.0974993	0.109878	0.0697795	0.107191	0.163015	0.153659	0.169575	0.0334541	8.60999e-101	0.110057
217714_x_at	NA	-0.23375	-0.217939	-0.314589	-0.301081	-0.205041	-0.174628	-0.333347	-0.14178	9.60679e-101	-0.217763
203799_at	NA	0.129669	0.196468	0.0859879	0.108277	0.176713	0.0853215	0.0780095	0.036836	3.69108e-100	0.0838426
49452_at	ACACB	0.168688	0.16433	0.0733553	0.123672	0.182932	0.0838855	0.0770136	0.0476112	3.87842e-100	0.11063
202824_s_at	TCEB1	-0.266985	-0.231269	-0.139047	-0.1792	-0.158638	-0.171695	-0.118035	-0.0965639	4.38692e-100	-0.161538
218346_s_at	SESN1	0.176155	0.182037	0.139184	0.217571	0.249089	0.114174	0.1209	0.0728131	1.43649e-99	0.128073
201896_s_at	PSRC1	-0.212421	-0.140691	-0.18944	-0.226904	-0.196376	-0.111136	-0.128036	-0.0872252	1.92146e-99	-0.13243
201521_s_at	NCBP2	-0.308151	-0.252554	-0.167195	-0.167266	-0.217551	-0.111694	-0.134398	-0.0718744	2.31465e-99	-0.157557
209200_at	MEF2C	0.122559	0.17394	0.120087	0.136773	0.119969	0.0806447	0.0917767	0.0641009	2.32142e-99	0.0945721
204249_s_at	LMO2	0.258303	0.325948	0.119686	0.203607	0.268962	0.12033	0.118028	0.0818738	4.29332e-99	0.153047
208799_at	PSMB5	-0.288495	-0.335312	-0.13616	-0.173147	-0.190475	-0.172266	-0.157912	-0.166243	5.549e-99	-0.189357
208451_s_at	NA	0.0813069	0.0551316	0.0552235	0.0741692	0.0875211	0.0574662	0.0575825	0.0322882	9.06421e-99	0.0640804
216088_s_at	PSMA7	-0.244717	-0.209932	-0.150083	-0.207733	-0.240443	-0.150591	-0.113749	-0.100638	1.22006e-98	-0.166224
218589_at	LPAR6	0.187852	0.266266	0.156892	0.110859	0.225833	0.0655921	0.0942252	0.0484727	1.36454e-98	0.117384
213476_x_at	TUBB3	-0.239753	-0.127919	-0.12541	-0.212108	-0.191882	-0.161658	-0.146514	-0.122687	1.48952e-98	-0.155739
218027_at	MRPL15	-0.250159	-0.21778	-0.130591	-0.18524	-0.166642	-0.11715	-0.0919882	-0.0990676	1.73773e-98	-0.139058
209075_s_at	ISCU	0.121834	0.276407	0.20085	0.270718	0.322886	0.194033	0.212874	0.171468	2.0793e-98	0.235187
205624_at	CPA3	0.0798535	0.0538919	0.0671993	0.0641403	0.104107	0.0488433	0.0636633	0.0471536	2.46958e-98	0.0615257
209421_at	MSH2	-0.31723	-0.217115	-0.147067	-0.212361	-0.208876	-0.0992839	-0.0903838	-0.0567883	5.01186e-98	-0.111267
217871_s_at	MIF	-0.187552	-0.209337	-0.117836	-0.117517	-0.170259	-0.178213	-0.188702	-0.121076	6.63263e-98	-0.165202
203474_at	IQGAP2	0.104569	0.118096	0.0817509	0.128442	0.188573	0.0667005	0.0892625	0.0948091	1.03993e-97	0.107116
208693_s_at	GARS	-0.353184	-0.178275	-0.17478	-0.214695	-0.276783	-0.146593	-0.164918	-0.122614	1.15688e-97	-0.187877
218447_at	CMC2	-0.205001	-0.236942	-0.13143	-0.183157	-0.196383	-0.151369	-0.187909	-0.118667	1.19035e-97	-0.173514
218741_at	CENPM	-0.0903039	-0.126364	-0.132232	-0.097621	-0.106414	-0.129523	-0.200627	-0.113688	1.4097e-97	-0.111286
200811_at	CIRBP	0.155745	0.230058	0.115819	0.214537	0.232588	0.114938	0.174045	0.099265	4.13909e-97	0.15179
213330_s_at	STIP1	-0.172167	-0.162083	-0.152327	-0.154511	-0.13939	-0.178663	-0.168417	-0.128862	5.49353e-97	-0.156534
208777_s_at	PSMD11	-0.207626	-0.201236	-0.170576	-0.14769	-0.187421	-0.169	-0.186725	-0.110504	1.18558e-96	-0.174422
206702_at	TEK	0.213622	0.23101	0.189215	0.178665	0.143164	0.0564046	0.106936	0.132978	1.96933e-96	0.14701
210074_at	CTSV	-0.152101	-0.0779775	-0.118778	-0.109087	-0.158415	-0.0712977	-0.0674399	-0.0542855	3.03534e-96	-0.0835813
207961_x_at	MYH11	0.0624487	0.0797485	0.102846	0.0676837	0.0622203	0.0720292	0.0836234	0.0519083	3.31311e-96	0.0693048
200806_s_at	HSPD1	-0.23233	-0.204193	-0.112031	-0.151189	-0.0928206	-0.125328	-0.111682	-0.0575758	3.44079e-96	-0.11627
200957_s_at	SSRP1	-0.257324	-0.230297	-0.197066	-0.202086	-0.253877	-0.141189	-0.133827	-0.125098	4.49828e-96	-0.162449
206499_s_at	RCC1	-0.265561	-0.245567	-0.19639	-0.176684	-0.151292	-0.10446	-0.1392	-0.0892618	4.54637e-96	-0.147044
203380_x_at	SRSF5	0.226752	0.190783	0.156724	0.209246	0.286476	0.186323	0.179454	0.0523446	5.53713e-96	0.188849
201009_s_at	TXNIP	0.154843	0.209607	0.0939586	0.22863	0.0826722	0.0981749	0.127315	0.0753543	8.81438e-96	0.113077
219427_at	FAT4	0.193452	0.212409	0.214497	0.129332	0.139304	0.116548	0.105338	0.140773	1.00141e-95	0.145243
202352_s_at	PSMD12	-0.267709	-0.223348	-0.118444	-0.162181	-0.148053	-0.170871	-0.185027	-0.109265	4.24096e-95	-0.162278
202276_at	SHFM1	-0.231728	-0.272105	-0.19201	-0.116516	-0.112219	-0.226321	-0.201508	-0.113505	4.34063e-95	-0.18275
221747_at	TNS1	0.315307	0.223056	0.116199	0.109454	0.164054	0.0816348	0.0926624	0.0700689	4.58806e-95	0.105394
204642_at	S1PR1	0.160544	0.196561	0.256853	0.103699	0.196644	0.16068	0.150657	0.110692	5.2851e-95	0.166132
202736_s_at	LSM4	-0.207425	-0.221016	-0.108686	-0.136662	-0.102486	-0.145642	-0.0869661	-0.0767386	6.94028e-95	-0.131359
1053_at	RFC2	-0.200449	-0.218887	-0.248136	-0.215371	-0.0948035	-0.18646	-0.159659	-0.0965327	1.09768e-94	-0.162848
201584_s_at	DDX39A	-0.20686	-0.182854	-0.159443	-0.206901	-0.25703	-0.137769	-0.137035	-0.0941903	3.37342e-94	-0.161037
201761_at	MTHFD2	-0.233738	-0.152476	-0.112535	-0.175852	-0.184802	-0.0914107	-0.106524	-0.0633845	7.22881e-94	-0.113599
221258_s_at	KIF18A	-0.0988406	-0.130241	-0.252118	-0.0794096	-0.111465	-0.0991705	-0.152784	-0.0707443	1.01247e-93	-0.107486
215039_at	LINC01140	0.171016	0.183094	0.109434	0.106018	0.120224	0.134065	0.182014	0.136019	1.15242e-93	0.139387
212494_at	TENC1	0.231586	0.18167	0.148865	0.143961	0.195014	0.0965688	0.112236	0.0999463	1.6309e-93	0.137219
201726_at	ELAVL1	-0.459971	-0.320651	-0.309345	-0.307736	-0.378642	-0.249287	-0.286022	-0.137805	2.22912e-93	-0.300293
205167_s_at	CDC25C	-0.175016	-0.134338	-0.241319	-0.131102	-0.171185	-0.143516	-0.157388	-0.0922172	2.40024e-93	-0.144955
43427_at	ACACB	0.177691	0.163689	0.091129	0.119555	0.189158	0.0771138	0.0773441	0.0383259	2.56601e-93	0.112805
204112_s_at	HNMT	0.120517	0.152028	0.104529	0.098167	0.172856	0.117269	0.0997505	0.0448343	2.68029e-93	0.099527
203462_x_at	EIF3B	-0.32263	-0.243762	-0.180651	-0.197889	-0.319046	-0.157598	-0.189199	-0.112187	4.16734e-93	-0.191734
203536_s_at	CIAO1	-0.337885	-0.240605	-0.200135	-0.221023	-0.232851	-0.196382	-0.203696	-0.0970325	5.33326e-93	-0.201447
201277_s_at	HNRNPAB	-0.29534	-0.353582	-0.186076	-0.230382	-0.232438	-0.158564	-0.176144	-0.107419	6.25646e-93	-0.213058
1294_at	NA	0.272697	0.252588	0.193364	0.219551	0.253046	0.147955	0.152111	0.115711	1.34223e-92	0.190225
200638_s_at	YWHAZ	-0.253141	-0.246277	-0.102258	-0.258939	-0.195513	-0.0849596	-0.114695	-0.0354276	1.36915e-92	-0.146337
203560_at	GGH	-0.117907	-0.102236	-0.0728959	-0.105317	-0.120533	-0.0523182	-0.0607679	-0.0347005	1.8815e-92	-0.0657529
212886_at	CCDC69	0.130445	0.180244	0.101544	0.117215	0.12747	0.09198	0.126588	0.0748206	2.06741e-92	0.117009
201459_at	RUVBL2	-0.237159	-0.228954	-0.150736	-0.12883	-0.210189	-0.174167	-0.1574	-0.124184	2.48469e-92	-0.1691
204766_s_at	NUDT1	-0.0792639	-0.0898423	-0.159573	-0.0915567	-0.0792608	-0.0927446	-0.131726	-0.0628332	2.49626e-92	-0.0890195
217938_s_at	KCMF1	-0.422796	-0.324547	-0.248821	-0.248868	-0.23034	-0.226615	-0.205458	-0.136432	4.56074e-92	-0.239601
220239_at	KLHL7	-0.15756	-0.131675	-0.126508	-0.161842	-0.159257	-0.0759307	-0.100706	-0.0529691	5.53239e-92	-0.096279
200948_at	MLF2	-0.247526	-0.270567	-0.144604	-0.142072	-0.149612	-0.163927	-0.218421	-0.12829	6.08944e-92	-0.168194
203832_at	SNRPF	-0.24354	-0.165411	-0.176963	-0.103786	-0.105678	-0.146991	-0.137559	-0.11187	6.71557e-92	-0.143624
217767_at	C3	0.118942	0.146789	0.0734667	0.112198	0.101053	0.0665288	0.0684915	0.0418428	8.96633e-92	0.0766857
209447_at	SYNE1	0.1295	0.137962	0.163852	0.080695	0.125948	0.0922002	0.0911065	0.0660522	1.07792e-91	0.102149
218870_at	ARHGAP15	0.143912	0.180362	0.0757926	0.0824465	0.13465	0.124367	0.140981	0.160219	1.29747e-91	0.128626
209709_s_at	HMMR	-0.236527	-0.18036	-0.144618	-0.14637	-0.180053	-0.0875372	-0.138138	-0.164885	1.45374e-91	-0.125024
204775_at	CHAF1B	-0.0863127	-0.109667	-0.234017	-0.0825529	-0.0783384	-0.187782	-0.136968	-0.115267	2.06358e-91	-0.0964957
201115_at	POLD2	-0.380334	-0.22595	-0.174154	-0.174456	-0.223133	-0.147722	-0.152388	-0.0875995	2.25978e-91	-0.163164
205200_at	NA	0.0950497	0.0953391	0.0695067	0.0808134	0.0819557	0.0748322	0.0785883	0.0516927	2.34533e-91	0.0756897
203564_at	FANCG	-0.185252	-0.143477	-0.167792	-0.210165	-0.173766	-0.103213	-0.116272	-0.069368	2.52429e-91	-0.111573
217919_s_at	MRPL42	-0.250421	-0.25072	-0.137638	-0.141971	-0.178208	-0.137904	-0.107919	-0.0700923	2.81971e-91	-0.132417
208688_x_at	EIF3B	-0.351208	-0.203583	-0.182277	-0.200941	-0.305985	-0.155952	-0.181036	-0.117994	2.94412e-91	-0.191116
204240_s_at	SMC2	-0.181778	-0.135044	-0.106438	-0.102415	-0.166111	-0.0850233	-0.116598	-0.108967	7.4492e-91	-0.107034
202487_s_at	H2AFV	-0.289576	-0.272922	-0.143681	-0.121981	-0.211327	-0.160419	-0.152886	-0.122368	7.95057e-91	-0.170592
204236_at	FLI1	0.115815	0.143484	0.0872017	0.0711255	0.133942	0.102809	0.120132	0.109176	9.7765e-91	0.112205
204695_at	CDC25A	-0.113975	-0.0867518	-0.217702	-0.0997816	-0.0904285	-0.307963	-0.17611	-0.144441	1.03532e-90	-0.103402
200658_s_at	PHB	-0.182759	-0.172149	-0.107254	-0.116765	-0.0983733	-0.17356	-0.119084	-0.09563	1.16545e-90	-0.133276
203622_s_at	PNO1	-0.330505	-0.323279	-0.214625	-0.265195	-0.28201	-0.160158	-0.0800041	-0.0728149	1.67657e-90	-0.153518
210821_x_at	CENPA	-0.225178	-0.122612	-0.260544	-0.171357	-0.200516	-0.234726	-0.230176	-0.126445	1.80721e-90	-0.183835
201833_at	HDAC2	-0.265709	-0.164751	-0.13533	-0.157003	-0.146495	-0.183622	-0.171715	-0.0627249	1.931e-90	-0.151234
218695_at	EXOSC4	-0.126776	-0.185057	-0.111461	-0.0832003	-0.157621	-0.133093	-0.100846	-0.070226	2.00079e-90	-0.120625
213295_at	CYLD	0.156291	0.184058	0.1009	0.144292	0.193369	0.128764	0.133035	0.0734807	2.08814e-90	0.125639
205449_at	SAC3D1	-0.197112	-0.133368	-0.103066	-0.137554	-0.0949645	-0.117486	-0.0987106	-0.0951663	7.53173e-90	-0.112914
211726_s_at	FMO2	0.0961312	0.158786	0.0561477	0.0769736	0.0820346	0.0844643	0.077478	0.0652509	1.27312e-89	0.0805443
202200_s_at	SRPK1	-0.314199	-0.260019	-0.157619	-0.188205	-0.252882	-0.0893652	-0.136259	-0.0355965	1.50465e-89	-0.147897
203281_s_at	NA	0.104632	0.117374	0.151722	0.127464	0.0920449	0.109664	0.127602	0.079336	1.86858e-89	0.107383
200904_at	HLA-E	0.121307	0.173763	0.0847216	0.124387	0.10424	0.132024	0.154044	0.0968493	4.00258e-89	0.12484
201778_s_at	EFCAB14	0.170032	0.386208	0.23735	0.331815	0.321479	0.177507	0.206156	0.135013	4.86145e-89	0.206732
200877_at	CCT4	-0.23295	-0.294304	-0.17416	-0.207796	-0.284707	-0.209969	-0.139244	-0.106169	7.24237e-89	-0.188984
221922_at	GPSM2	-0.180065	-0.134805	-0.100418	-0.131297	-0.141673	-0.0800077	-0.0933301	-0.0172356	7.7161e-89	-0.0963554
202854_at	HPRT1	-0.269602	-0.232157	-0.117787	-0.215576	-0.207802	-0.145992	-0.0871079	-0.0781301	7.99074e-89	-0.149025
201281_at	ADRM1	-0.214102	-0.208711	-0.13994	-0.180106	-0.222189	-0.188104	-0.183849	-0.0932609	8.35034e-89	-0.177342
202264_s_at	TOMM40	-0.292909	-0.227943	-0.217139	-0.311051	-0.196402	-0.218572	-0.265449	-0.11195	1.72823e-88	-0.208468
220688_s_at	MRTO4	-0.144998	-0.171109	-0.236962	-0.1331	-0.145172	-0.139069	-0.161543	-0.0824771	2.21286e-88	-0.143747
208778_s_at	NA	-0.281273	-0.22306	-0.140046	-0.223156	-0.217847	-0.18687	-0.12493	-0.089873	2.37752e-88	-0.175148
209335_at	DCN	0.114467	0.0952687	0.0753841	0.104247	0.109992	0.0651946	0.0836172	0.038449	2.46968e-88	0.0786821
219689_at	SEMA3G	0.187655	0.212015	0.0887581	0.114142	0.210203	0.0157232	0.0421357	0.0552402	2.83966e-88	0.114466
202737_s_at	LSM4	-0.206453	-0.313982	-0.163889	-0.156145	-0.138182	-0.147119	-0.166717	-0.0867953	3.85519e-88	-0.166974
209541_at	IGF1	0.122268	0.122731	0.0696545	0.117864	0.14052	0.0259217	0.0235057	0.00925372	5.86133e-88	0.0637405
221909_at	RNFT2	-0.0752998	-0.0882552	-0.180947	-0.0609418	-0.0631573	-0.0466325	-0.0528717	-0.0428917	5.93675e-88	-0.0657439
204558_at	RAD54L	-0.084945	-0.0774066	-0.203982	-0.10476	-0.119806	-0.278736	-0.2275	-0.167325	6.44477e-88	-0.112539
208787_at	MRPL3	-0.323994	-0.400405	-0.184216	-0.178546	-0.252958	-0.168172	-0.166812	-0.0778211	7.95675e-88	-0.187536
212239_at	PIK3R1	0.103889	0.155204	0.113672	0.141296	0.143649	0.127114	0.121307	0.063791	9.60666e-88	0.117116
201312_s_at	SH3BGRL	0.0592046	0.0860821	0.0769032	0.110351	0.150173	0.179408	0.203384	0.0746323	1.13805e-87	0.124661
211501_s_at	EIF3B	-0.251715	-0.192714	-0.138198	-0.169707	-0.192011	-0.135323	-0.159756	-0.0963595	2.20983e-87	-0.153361
214437_s_at	SHMT2	-0.165499	-0.182613	-0.159452	-0.236232	-0.09693	-0.0798505	-0.0905702	-0.0407049	2.79576e-87	-0.103065
218593_at	RBM28	-0.248655	-0.154752	-0.178685	-0.195806	-0.229141	-0.138087	-0.175228	-0.103193	4.05811e-87	-0.157817
201591_s_at	NISCH	0.243716	0.236064	0.193721	0.171334	0.27443	0.136906	0.102067	0.132895	9.4321e-87	0.187865
204482_at	CLDN5	0.103109	0.120985	0.127625	0.099031	0.108737	0.0258874	0.0915086	0.0595306	1.09351e-86	0.0930495
208808_s_at	HMGB2	-0.202382	-0.2118	-0.100843	-0.183165	-0.123351	-0.113389	-0.123679	-0.0580706	1.46109e-86	-0.120597
210125_s_at	BANF1	-0.26898	-0.225601	-0.121454	-0.130219	-0.179622	-0.193846	-0.207637	-0.171355	1.58417e-86	-0.185161
218482_at	ENY2	-0.225211	-0.210976	-0.139994	-0.128791	-0.146645	-0.165935	-0.123341	-0.0700865	1.67089e-86	-0.152106
202666_s_at	ACTL6A	-0.27909	-0.239758	-0.150591	-0.127088	-0.153286	-0.146966	-0.134556	-0.0485887	1.93179e-86	-0.14331
211986_at	AHNAK	0.173468	0.170944	0.140795	0.131073	0.164917	0.0883987	0.105683	0.063958	2.26157e-86	0.115469
212192_at	KCTD12	0.172682	0.215209	0.113721	0.126039	0.186613	0.0774147	0.0989324	0.0452113	3.28598e-86	0.110486
212009_s_at	STIP1	-0.100946	-0.0878236	-0.140273	-0.11923	-0.0518496	-0.0998435	-0.0710268	-0.0420827	4.60159e-86	-0.0768187
213520_at	RECQL4	-0.0789544	-0.0553784	-0.182149	-0.0615275	-0.0616395	-0.170755	-0.130595	-0.102868	5.17546e-86	-0.0860128
202138_x_at	AIMP2	-0.301698	-0.250243	-0.194027	-0.254752	-0.227157	-0.164615	-0.158366	-0.113367	7.25475e-86	-0.171624
209971_x_at	AIMP2	-0.303381	-0.264995	-0.167084	-0.22958	-0.235899	-0.179246	-0.19892	-0.1207	7.67444e-86	-0.188056
205361_s_at	PFDN4	-0.266687	-0.17543	-0.125374	-0.149115	-0.0812894	-0.143516	-0.109286	-0.114131	1.00957e-85	-0.135504
212187_x_at	PTGDS	0.0803251	0.0990776	0.0629451	0.056623	0.0743531	0.0644801	0.0829573	0.0621722	1.22859e-85	0.0709583
217707_x_at	SMARCA2	0.109723	0.240485	0.101958	0.178971	0.146461	0.124345	0.146432	0.0993576	1.28692e-85	0.128653
213951_s_at	PSMC3IP	-0.177567	-0.132251	-0.18565	-0.115597	-0.110257	-0.133375	-0.158855	-0.171068	1.40852e-85	-0.143475
211748_x_at	PTGDS	0.0759368	0.0887119	0.0624315	0.0569847	0.0639617	0.0685203	0.0933465	0.0723155	2.00369e-85	0.0727109
204072_s_at	FRY	0.10494	0.11799	0.0610137	0.108177	0.129032	0.0664101	0.0735044	0.0559189	2.65638e-85	0.0764696
205909_at	POLE2	-0.220779	-0.164532	-0.145165	-0.155185	-0.11559	-0.107487	-0.103935	-0.118529	3.42052e-85	-0.118943
203105_s_at	DNM1L	-0.291966	-0.244993	-0.155883	-0.190389	-0.259375	-0.110597	-0.0994727	-0.0517472	4.34991e-85	-0.123461
201231_s_at	ENO1	-0.209939	-0.203706	-0.130353	-0.222277	-0.210143	-0.121383	-0.122725	-0.0933383	6.68569e-85	-0.159854
206170_at	ADRB2	0.185198	0.180474	0.180993	0.147996	0.221633	0.0676871	0.0902528	0.0813548	6.92332e-85	0.104215
202469_s_at	CPSF6	-0.418536	-0.534218	-0.150881	-0.34739	-0.0676567	-0.240005	-0.237944	-0.144038	7.0302e-85	-0.229656
217834_s_at	SYNCRIP	-0.193455	-0.177281	-0.0991327	-0.15775	-0.130797	-0.138893	-0.153713	-0.0894855	1.59549e-84	-0.140716
212160_at	XPOT	-0.284546	-0.224327	-0.131597	-0.256055	-0.212879	-0.112531	-0.118954	-0.0373867	2.06682e-84	-0.132574
218396_at	VPS13C	0.0632406	0.19276	0.13927	0.130057	0.235135	0.173368	0.181858	0.0479901	2.34689e-84	0.138451
212592_at	IGJ	0.0594906	0.0661029	0.0440806	0.062144	0.0516835	0.058586	0.0610168	0.0411324	2.42322e-84	0.054682
203812_at	SLIT3	0.24251	0.241677	0.220749	0.161679	0.219575	0.176921	0.197868	0.0478825	2.69509e-84	0.193647
201137_s_at	HLA-DPB1	0.108965	0.105695	0.0650129	0.094318	0.124972	0.0852833	0.107916	0.062177	2.90076e-84	0.089919
210299_s_at	FHL1	0.0883617	0.0989634	0.0529141	0.0605852	0.0655924	0.0829399	0.0797916	0.0674403	3.63657e-84	0.0757434
204826_at	CCNF	-0.21849	-0.157656	-0.206064	-0.0947258	-0.158354	-0.131641	-0.182746	-0.113176	4.77297e-84	-0.148428
222155_s_at	SLC52A2	-0.143732	-0.129784	-0.0740602	-0.135769	-0.14126	-0.0750573	-0.0880499	-0.0525534	7.65334e-84	-0.0979451
211450_s_at	MSH6	-0.140789	-0.0731908	-0.121395	-0.167329	-0.0513675	-0.097515	-0.0698924	-0.0582813	1.49031e-83	-0.0843511
209047_at	AQP1	0.165925	0.164878	0.0749989	0.108948	0.104482	0.0454657	0.0426455	0.0426512	1.59757e-83	0.0581471
200640_at	YWHAZ	-0.237746	-0.287462	-0.159958	-0.222547	-0.165488	-0.168598	-0.157948	-0.0553107	1.86225e-83	-0.175041
209960_at	HGF	0.135755	0.108476	0.242289	0.0969074	0.0986248	0.0851754	0.0518483	0.0207522	6.77164e-83	0.093619
208905_at	CYCS	-0.256137	-0.275016	-0.148658	-0.199938	-0.240405	-0.173344	-0.162562	-0.0789656	8.47315e-83	-0.177653
208103_s_at	ANP32E	-0.0976254	-0.108667	-0.0788755	-0.10724	-0.101716	-0.0519833	-0.075063	-0.0411506	9.71878e-83	-0.0755331
200738_s_at	PGK1	-0.224737	-0.318788	-0.106322	-0.248176	-0.207006	-0.160202	-0.100698	-0.133372	1.14999e-82	-0.170539
200953_s_at	CCND2	0.198835	0.227852	0.127873	0.153017	0.227836	0.0874715	0.089419	0.0540477	1.22779e-82	0.113627
204759_at	RCBTB2	0.168077	0.213633	0.197449	0.130072	0.184777	0.139819	0.160163	0.05732	1.30414e-82	0.141708
201066_at	CYC1	-0.192207	-0.160264	-0.1197	-0.0876084	-0.151152	-0.127897	-0.101499	-0.0874386	1.71568e-82	-0.12388
200875_s_at	NA	-0.301734	-0.179792	-0.131142	-0.173733	-0.115388	-0.137005	-0.124755	-0.104414	2.89932e-82	-0.138597
202157_s_at	CELF2	0.124509	0.151318	0.0492948	0.0486225	0.129996	0.1072	0.108792	0.0683091	4.47228e-82	0.0973316
201303_at	EIF4A3	-0.198433	-0.217051	-0.120733	-0.135967	-0.137445	-0.187788	-0.165002	-0.133697	4.97207e-82	-0.166241
201755_at	MCM5	-0.0662953	-0.0817796	-0.168281	-0.0886467	-0.0699674	-0.121175	-0.129823	-0.0964303	1.36548e-81	-0.085922
208694_at	PRKDC	-0.226789	-0.2044	-0.116818	-0.119036	-0.175564	-0.106484	-0.11988	-0.0698497	2.00866e-81	-0.127464
218049_s_at	MRPL13	-0.199388	-0.197458	-0.0967898	-0.134165	-0.131184	-0.119873	-0.0618663	-0.0452274	2.03698e-81	-0.100561
220840_s_at	C1orf112	-0.188963	-0.193973	-0.16029	-0.151132	-0.149131	-0.126	-0.206173	-0.130369	2.77759e-81	-0.156121
220060_s_at	PARPBP	-0.140769	-0.206539	-0.225688	-0.130716	-0.139932	-0.147318	-0.23762	-0.154316	4.26287e-81	-0.159805
205859_at	LY86	0.142551	0.155375	0.0697487	0.144623	0.207358	0.096111	0.132695	0.0889122	4.78197e-81	0.113076
210346_s_at	CLK4	0.26738	0.229716	0.121076	0.101862	0.216244	0.124825	0.132118	0.0401027	6.1306e-81	0.118081
204793_at	GPRASP1	0.239899	0.167845	0.10635	0.121113	0.180622	0.0730198	0.107038	-0.0563923	8.03892e-81	0.131003
205987_at	CD1C	0.0588782	0.0674555	0.179417	0.0742598	0.0636021	0.105017	0.122848	0.0835129	8.57508e-81	0.0748377
221511_x_at	NA	0.104125	0.201525	0.170895	0.128833	0.179258	0.148174	0.13021	0.0792247	1.0539e-80	0.142164
213699_s_at	YWHAQ	-0.375391	-0.229912	-0.202506	-0.253147	-0.203857	-0.255832	-0.256553	-0.132954	1.41858e-80	-0.22766
213364_s_at	SNX1	0.118545	0.127861	0.0843338	0.13959	0.127466	0.119041	0.108417	0.0458911	1.42191e-80	0.111435
213726_x_at	TUBB4B	-0.240302	-0.175594	-0.139701	-0.216524	-0.210154	-0.180632	-0.203225	-0.142613	2.29601e-80	-0.182428
217835_x_at	NA	-0.280507	-0.281993	-0.140366	-0.233233	-0.230688	-0.115335	-0.130425	-0.0840147	2.31281e-80	-0.163363
203316_s_at	SNRPE	-0.335639	-0.300034	-0.127698	-0.159382	-0.0723336	-0.164371	-0.192437	-0.126479	3.87205e-80	-0.170965
211663_x_at	PTGDS	0.0781035	0.117696	0.0816751	0.0833913	0.0824669	0.0862511	0.110755	0.0762658	4.51579e-80	0.0894404
202156_s_at	CELF2	0.104261	0.104185	0.0468762	0.0456724	0.0686312	0.0987438	0.101813	0.0805758	4.54943e-80	0.0888177
219777_at	GIMAP6	0.0926098	0.174626	0.0867065	0.0902357	0.130766	0.0708256	0.0867301	0.0589427	4.76454e-80	0.0943553
203766_s_at	LMOD1	0.0828435	0.0859683	0.122463	0.0654238	0.0787995	0.0920083	0.109548	0.0491014	5.06307e-80	0.0813409
202715_at	CAD	-0.26746	-0.0984727	-0.197097	-0.11865	-0.123881	-0.157499	-0.160588	-0.11126	6.35997e-80	-0.144775
203845_at	KAT2B	0.128903	0.196732	0.0969657	0.0771394	0.189486	0.0955549	0.10261	0.0421624	6.4874e-80	0.0976073
213317_at	CLIC5	0.127079	0.159736	0.155102	0.0953821	0.145866	0.0452532	0.0509497	0.0401327	7.20626e-80	0.0590576
202796_at	SYNPO	0.15918	0.176066	0.114992	0.108571	0.11017	0.120193	0.134854	0.0982338	8.71269e-80	0.127449
215118_s_at	IGH	0.121424	0.17428	0.109089	0.112011	0.137131	0.0564509	0.0545257	0.0342444	1.02098e-79	0.0764568
200039_s_at	PSMB2	-0.192393	-0.276641	-0.11997	-0.261546	-0.233414	-0.120967	-0.122424	-0.100531	1.04519e-79	-0.166964
200687_s_at	SF3B3	-0.241385	-0.182388	-0.143351	-0.149511	-0.19989	-0.134487	-0.196177	-0.128127	1.13041e-79	-0.16922
218507_at	HILPDA	-0.1619	-0.126401	-0.0856781	-0.0929038	-0.113837	-0.0764775	-0.106001	-0.0490791	1.15411e-79	-0.0822574
202838_at	FUCA1	0.126594	0.113002	0.104895	0.174617	0.223326	0.103854	0.0830078	0.0845508	1.57876e-79	0.113269
204897_at	PTGER4	0.120898	0.122396	0.0598788	0.0856017	0.121976	0.0626287	0.0678842	0.0466798	2.58574e-79	0.0697053
205619_s_at	MEOX1	0.141362	0.141408	0.113906	0.1231	0.112245	0.0814348	0.123164	-0.0570104	4.08091e-79	0.121785
205895_s_at	NOLC1	-0.290276	-0.240376	-0.193217	-0.171334	-0.20415	-0.130188	-0.118028	-0.0901031	4.50749e-79	-0.146943
209218_at	SQLE	-0.182868	-0.165646	-0.0882765	-0.126407	-0.144649	-0.0499328	-0.0710272	-0.0439081	9.17662e-79	-0.0904123
215059_at	NA	0.0452758	0.0501193	0.214495	0.0342129	0.054236	0.0623918	0.0793818	0.0575544	1.27976e-78	0.0617885
201791_s_at	DHCR7	-0.120608	-0.130679	-0.109027	-0.105471	-0.132327	-0.0775957	-0.0878423	-0.0674838	1.98094e-78	-0.0996186
208824_x_at	CDK16	-0.193576	-0.188181	-0.161082	-0.170471	-0.178104	-0.106212	-0.139859	-0.0903181	2.19492e-78	-0.134129
202188_at	NUP93	-0.0920281	-0.111065	-0.16622	-0.152761	-0.0907402	-0.102118	-0.0968168	-0.0898383	2.23089e-78	-0.101718
209434_s_at	PPAT	-0.224072	-0.154181	-0.176615	-0.153742	-0.116948	-0.121297	-0.129666	-0.0877839	2.3222e-78	-0.135437
212097_at	CAV1	0.160311	0.198847	0.0920893	0.118838	0.158997	0.0547635	0.0708096	0.0283807	2.62e-78	0.0804953
207239_s_at	CDK16	-0.207202	-0.169424	-0.13253	-0.193478	-0.155639	-0.111204	-0.153014	-0.0919468	3.24995e-78	-0.138977
202233_s_at	NA	-0.28706	-0.245397	-0.157603	-0.215423	-0.232401	-0.13944	-0.134996	-0.0713461	3.39895e-78	-0.179302

## Sheet: Table B
	Symbol	AML_GSE12417	AML_GSE14468	DLBCL_GSE10846	DLBCL_GSE4475	P	Intercept
200064_at	HSP90AB1	-0.100269	-0.147124	-0.123439	-0.0287965	6.95452e-244	-0.13048
201892_s_at	IMPDH2	-0.104206	-0.0968475	-0.0592383	-0.0884582	1.11511e-210	-0.0928824
212266_s_at	SRSF5	-0.0655179	-0.117622	-0.146247	-0.110878	1.15522e-207	-0.136827
201394_s_at	RBM5	-0.0310506	-0.0359552	-0.0768793	-0.081236	2.61254e-182	-0.0687517
209655_s_at	TMEM47	0.188256	0.174761	0.0784566	0.138584	5.99276e-181	0.0786082
210027_s_at	APEX1	-0.147147	-0.119284	0.01935	-0.0683455	1.00828e-180	-0.112625
214359_s_at	HSP90AB1	-0.041503	-0.126535	-0.0906681	0.0246736	1.44495e-177	-0.0898816
213670_x_at	NSUN5P1	-0.0954641	-0.0495616	-0.103131	-0.0901637	1.54049e-175	-0.0858802
200906_s_at	PALLD	0.0203262	0.0729942	0.0522719	0.0569864	5.38103e-173	0.0522333
221501_x_at	NA	-0.123536	-0.052979	-0.0708217	-0.113187	3.4529e-172	-0.0731212
208499_s_at	DNAJC3	0.0490666	0.0798655	0.0825723	0.0125568	7.77301e-170	0.0757933
209240_at	OGT	-0.0737903	-0.0736484	-0.128022	-0.119171	1.33158e-169	-0.0984555
214100_x_at	NSUN5P1	-0.094501	-0.0562197	-0.111687	-0.0892401	1.54328e-166	-0.0905017
221691_x_at	NPM1	-0.135565	-0.126146	0.00106481	-0.0339277	1.07226e-165	-0.11423
211623_s_at	FBL	-0.115736	-0.120131	-0.108058	-0.0851153	1.27312e-165	-0.114564
200041_s_at	NA	-0.0793039	-0.103612	-0.10689	-0.101349	2.3664e-165	-0.104997
204538_x_at	NPIPA1	-0.10587	-0.0566973	-0.0729873	-0.0925529	1.43938e-164	-0.0738851
214870_x_at	NA	-0.128131	-0.052217	-0.0700239	-0.117396	6.42603e-163	-0.0721908
214298_x_at	2014-09-06	-0.0545992	-0.0419243	-0.0664632	-0.0342378	5.01398e-161	-0.0490771
202435_s_at	CYP1B1	0.029223	0.0237373	0.0423648	0.0383573	1.33335e-158	0.0308227
211073_x_at	NA	-0.32576	-0.253647	-0.150182	-0.204096	1.74195e-158	-0.24849
211000_s_at	IL6ST	0.0496709	0.0416608	0.0447756	0.0686911	7.32375e-158	0.044399
214035_x_at	LOC399491	-0.122329	-0.0488665	-0.0719685	-0.116918	7.77597e-157	-0.0727467
212039_x_at	NA	-0.329957	-0.257822	-0.0848622	-0.237325	9.22055e-157	-0.249023
215963_x_at	RPL3	-0.239165	-0.2094	-0.116835	-0.173637	8.44086e-156	-0.20301
212433_x_at	NA	-0.139592	-0.259034	-0.305509	-0.185981	2.60143e-155	-0.251234
202619_s_at	PLOD2	-0.00898831	-0.0244528	0.0624969	0.047714	7.02055e-155	0.0566262
207564_x_at	OGT	-0.0721066	-0.0618348	-0.0712876	-0.0620427	1.08773e-154	-0.0689052
200063_s_at	NPM1	-0.207468	-0.196514	0.157943	-0.0989748	1.1071e-154	-0.182944
218091_at	AGFG1	0.0820535	0.0888859	0.11234	0.0232689	2.70149e-154	0.0894317
208692_at	RPS3	-0.144334	-0.159771	-0.181011	-0.047816	7.99948e-154	-0.161989
217884_at	NAT10	-0.107015	-0.107924	-0.101716	-0.0567337	1.30259e-153	-0.104357
203506_s_at	MED12	-0.0559375	-0.083499	-0.0836381	-0.010955	3.81448e-153	-0.0688656
201217_x_at	NA	-0.327924	-0.266155	-0.135371	-0.179295	4.36146e-153	-0.255413
204863_s_at	IL6ST	0.051142	0.0342515	0.04593	0.0142779	4.85383e-153	0.0429371
201615_x_at	CALD1	0.0580307	0.0351108	0.0548658	0.112623	7.45951e-152	0.0547596
220954_s_at	PILRB	-0.0505707	-0.0286008	-0.0687314	-0.0434258	8.30008e-152	-0.0570712
211666_x_at	NA	-0.108002	-0.184517	-0.157404	-0.0793275	3.58117e-151	-0.161955
201013_s_at	PAICS	-0.0723782	-0.0760277	-0.0782562	-0.0404068	1.1269e-150	-0.0749249
202621_at	IRF3	-0.0931641	-0.0233056	-0.110044	-0.00820629	2.45289e-150	-0.0925137
217466_x_at	NA	-0.111684	-0.145826	-0.157969	-0.152134	3.2717e-150	-0.150025
208644_at	PARP1	-0.0911013	-0.112464	-0.0788701	-0.0137093	4.72402e-149	-0.0960943
217791_s_at	ALDH18A1	-0.0729251	-0.077045	-0.0809277	0.0143768	1.23227e-147	-0.075115
213460_x_at	NA	-0.0916398	-0.0455339	-0.109083	-0.0985417	2.3671e-147	-0.0807346
218440_at	MCCC1	-0.10363	-0.0968927	-0.0868239	-0.0656066	2.49542e-147	-0.0949881
212145_at	MRPS27	-0.114242	-0.0936888	-0.0471478	-0.0773083	2.36546e-146	-0.0929581
212307_s_at	OGT	-0.0490055	-0.0527671	-0.0698512	-0.0574353	4.09399e-146	-0.0632698
200060_s_at	RNPS1	0.00422171	-0.134712	-0.127425	-0.130996	8.15087e-145	-0.123134
213703_at	LINC00342	-0.0472058	-0.0292316	-0.0626522	-0.0996046	4.5474e-144	-0.0485277
211783_s_at	MTA1	-0.114536	-0.081097	-0.0974872	-0.0644446	9.62314e-144	-0.0941289
212414_s_at	NA	-0.0602546	-0.0639746	-0.0643076	-0.047221	2.49743e-142	-0.0622424
203107_x_at	NA	-0.282448	-0.341545	-0.362946	-0.265459	3.06101e-142	-0.339963
202133_at	WWTR1	0.0129895	-0.0124488	0.0695955	0.0445379	1.00829e-141	0.066596
218005_at	ZNF22	-0.106126	-0.0980427	0.0909621	-0.0560336	1.2988e-141	-0.0804067
202813_at	TARBP1	-0.0980723	-0.05872	-0.106797	-0.0858641	1.14121e-140	-0.0746601
200959_at	FUS	-0.12464	-0.0597878	-0.119167	-0.0768217	3.89331e-140	-0.108852
205516_x_at	CIZ1	-0.055812	-0.0567081	-0.0882986	-0.0497206	7.43968e-140	-0.0809272
221768_at	SFPQ	-0.0257318	-0.0234245	-0.066036	-0.0626133	9.30923e-140	-0.0540973
212539_at	CHD1L	-0.120529	-0.102748	-0.115707	-0.0466076	1.78712e-138	-0.106573
201545_s_at	NA	-0.030243	-0.0580662	-0.0642796	-0.0465155	1.91093e-138	-0.0615372
201030_x_at	LDHB	-0.166317	-0.14185	-0.0687986	-0.0366339	2.15077e-138	-0.132827
218740_s_at	CDK5RAP3	-0.119881	0.0272007	-0.118795	-0.120255	6.35483e-138	-0.0955124
201033_x_at	RPLP0	-0.340531	-0.228549	-0.0594735	-0.190581	7.10136e-138	-0.219713
201715_s_at	ACIN1	-0.0264961	-0.0504317	-0.0697579	-0.100172	1.07755e-137	-0.0673226
202436_s_at	CYP1B1	0.0280413	0.0219051	0.0433375	0.0377893	3.79918e-137	0.0288093
203804_s_at	LUC7L3	-0.0600021	-0.0701973	-0.161261	-0.112228	1.09139e-136	-0.087806
201221_s_at	SNRNP70	-0.0965352	-0.0281673	-0.101489	-0.119826	1.15175e-136	-0.0863798
201970_s_at	NASP	-0.0640279	-0.0679165	-0.109984	-0.0411702	5.06204e-136	-0.087465
211710_x_at	NA	-0.19652	-0.194472	-0.213794	-0.181293	8.32443e-136	-0.199316
201613_s_at	AP1G2	-0.0962683	-0.0631392	-0.143518	-0.0877997	1.50366e-135	-0.104691
213398_s_at	SDR39U1	-0.117726	-0.0716785	-0.173793	-0.0586641	1.91489e-135	-0.109674
208856_x_at	RPLP0	-0.302749	-0.227479	-0.0374775	-0.179073	4.56524e-134	-0.216407
220147_s_at	FAM60A	-0.0968977	-0.101358	-0.0598422	-0.0538826	4.81078e-134	-0.0942282
212423_at	ZCCHC24	0.0649901	0.0530032	0.068947	0.0239876	1.73135e-133	0.0577121
200990_at	TRIM28	-0.0730917	-0.0911543	-0.106589	-0.0417187	5.12775e-133	-0.0946533
218575_at	NA	-0.100585	-0.106398	-0.0882982	-0.0791446	9.32166e-133	-0.101929
207559_s_at	ZMYM3	-0.0840466	-0.0983192	-0.111325	-0.0611178	2.56171e-132	-0.0973677
214212_x_at	FERMT2	0.399866	1.06668	0.0921628	0.185884	4.26687e-132	0.0928034
217988_at	CCNB1IP1	-0.0659346	-0.0722745	0.052545	-0.0284448	6.71997e-132	-0.0581002
219559_at	SLC17A9	-0.0916528	-0.0524389	-0.0829453	-0.0659079	1.35546e-131	-0.0650325
212232_at	FNBP4	-0.0217719	-0.0501171	-0.133616	-0.110968	1.23414e-130	-0.101823
207563_s_at	OGT	-0.0467883	-0.0465013	-0.0646369	-0.0398643	1.6855e-130	-0.058792
212415_at	2014-09-06	-0.0882656	-0.0633164	-0.0558652	0.000539312	1.88567e-130	-0.0634277
213977_s_at	CIZ1	-0.0376099	-0.0458791	-0.0894074	-0.00894403	3.50844e-130	-0.0766028
217809_at	BZW2	-0.147305	-0.111138	0.035831	-0.0360138	3.53866e-130	-0.0909369
213378_s_at	NA	0.000448158	-0.0153134	-0.05882	-0.0351532	1.03404e-129	-0.046738
214042_s_at	RPL22	-0.171489	-0.162062	-0.114646	-0.107784	1.19297e-129	-0.141122
211972_x_at	RPLP0	-0.326294	-0.215803	0.035102	-0.0885666	3.04829e-129	-0.200301
202380_s_at	NKTR	-0.0374621	-0.021862	-0.0977614	-0.116896	3.34131e-129	-0.0756469
201154_x_at	NA	-0.197049	-0.182404	-0.205608	-0.165662	4.00578e-129	-0.188854
213557_at	NA	-0.042762	-0.03401	-0.0824725	-0.0623983	5.81409e-129	-0.0667624
211720_x_at	RPLP0	-0.247198	-0.234698	-0.0590603	-0.11911	7.28758e-129	-0.222473
221942_s_at	GUCY1A3	-0.0419291	-0.0278058	0.0526198	0.00963453	2.04556e-128	-0.0216617
202326_at	EHMT2	-0.0688694	-0.0798009	-0.0929682	-0.0572849	2.40081e-128	-0.0798235
200631_s_at	SET	-0.224604	-0.165025	-0.000678835	-0.105624	5.43763e-128	-0.143664
212413_at	2014-09-06	-0.057292	-0.0605586	-0.0425178	-0.028925	1.97626e-127	-0.0563168
203419_at	KMT2B	-0.00322234	0.0180175	-0.101972	-0.0751207	2.13215e-127	-0.0771507
221771_s_at	MPHOSPH8	-0.0345688	-0.0224339	-0.0935992	-0.0307363	3.23644e-127	-0.0543648
214866_at	PLAUR	0.0636994	0.0673824	0.0634414	0.121699	4.23543e-126	0.0662826
204521_at	FAM216A	-0.0641899	-0.0569102	0.0165027	-0.0222349	5.71723e-126	-0.0485283
208718_at	DDX17	-0.100923	-0.089925	-0.211425	-0.264303	7.1401e-126	-0.14698
209449_at	LSM2	-0.0607741	-0.0772196	-0.0355441	0.0084914	1.01966e-125	-0.0663298
208149_x_at	DDX11	-0.0533338	-0.0243672	-0.0814192	-0.0700605	1.35519e-125	-0.0658036
211996_s_at	NA	-0.0708629	-0.0115862	-0.0614359	-0.0714282	3.38581e-125	-0.0545861
200005_at	EIF3D	-0.125311	-0.138655	-0.202248	0.0101633	4.00927e-125	-0.154981
221293_s_at	DEF6	-0.0544455	-0.0148967	-0.1107	-0.0300025	8.90303e-125	-0.0911714
211951_at	NOLC1	-0.102466	-0.107258	-0.10315	-0.0844775	1.08636e-124	-0.104066
200610_s_at	NCL	-0.181929	-0.123056	-0.136536	-0.0729296	3.01039e-124	-0.134416
200877_at	CCT4	-0.141494	-0.119982	0.00460762	0.0895792	3.02208e-124	-0.106579
210011_s_at	EWSR1	-0.0748687	-0.0141755	-0.114301	0.0338205	3.59032e-124	-0.101437
213047_x_at	SET	-0.214135	-0.159144	-0.0284768	-0.0335854	2.00254e-123	-0.134192
220661_s_at	ZNF692	-0.0567176	-0.0271919	-0.0881954	-0.0658243	2.17276e-123	-0.05972
203971_at	SLC31A1	0.067867	0.0501185	0.085412	0.109667	5.09933e-123	0.0653515
204963_at	SSPN	-0.0515492	-0.146691	0.0582864	0.0200237	5.40117e-123	0.0566299
217527_s_at	NFATC2IP	-0.0985411	-0.0149905	-0.0929767	-0.120712	1.44223e-122	-0.0806103
213541_s_at	ERG	-0.0430388	-0.032481	0.0812119	0.443186	2.42553e-122	-0.0299235
213653_at	METTL3	-0.0542732	-0.0386186	-0.0795856	-0.078359	2.8704e-122	-0.0601863
213842_x_at	NA	-0.176512	-0.047269	-0.123705	-0.114377	3.13395e-122	-0.0923892
208758_at	ATIC	-0.0800323	-0.089426	-0.0904358	0.0071637	5.5854e-122	-0.0850882
216071_x_at	MED12	-0.0684938	-0.0987286	-0.0796874	-0.0399441	6.30965e-122	-0.0765521
212001_at	SUGP2	-0.0618424	-0.017717	-0.0755219	-0.0663616	8.03259e-122	-0.068454
202715_at	CAD	-0.0578993	-0.0661566	-0.0758853	-0.0567089	1.3925e-121	-0.0642384
216602_s_at	FARSA	-0.0416678	-0.0538795	-0.087841	0.0251531	1.52624e-121	-0.0606593
206233_at	B4GALT6	-0.0454237	-0.0317393	0.00873272	0.0121614	9.15798e-121	-0.0295702
213046_at	PABPN1	-0.0458991	-0.0172447	-0.0715945	-0.0834244	1.59838e-119	-0.0549775
209537_at	EXTL2	-0.0482459	-0.0504777	0.0264745	-0.0288417	2.30151e-119	-0.0457304
213564_x_at	LDHB	-0.189882	-0.143863	-0.0701198	-0.0438301	2.40599e-119	-0.138091
210463_x_at	TRMT1	-0.110313	-0.0954373	-0.0954335	-0.0456067	4.48745e-119	-0.0967908
202182_at	KAT2A	-0.08996	-0.0463131	-0.124292	-0.0698995	4.86236e-119	-0.0685961
201076_at	NHP2L1	-0.115775	-0.0923155	-0.13401	-0.0281063	5.00319e-119	-0.112632
214794_at	PA2G4	-0.0679125	-0.0722326	-0.0861221	-0.0375592	5.35804e-119	-0.0774331
213666_at	2014-09-06	-0.0381238	-0.0388274	-0.065856	-0.0655202	6.7618e-119	-0.0474937
213002_at	MARCKS	0.0453792	0.0318724	0.0589044	-0.0186615	2.70864e-118	0.0402145
213926_s_at	AGFG1	0.0499894	0.056273	0.0703507	0.0690102	3.63354e-118	0.0619444
205809_s_at	WASL	-0.00235162	0.0137011	0.0514816	0.0393934	9.58611e-118	0.0411932
201555_at	MCM3	-0.0514558	-0.0631541	-0.0942858	-0.0291884	1.1057e-117	-0.0742875
211342_x_at	MED12	-0.0624099	-0.0961004	-0.0810609	-0.032845	3.24066e-117	-0.0733685
218381_s_at	U2AF2	-0.103194	-0.0694206	-0.131165	-0.026801	1.68769e-116	-0.116421
219134_at	ELTD1	0.0166077	0.000116062	0.0737259	0.0322595	2.06058e-116	0.0680828
201115_at	POLD2	-0.0745414	-0.0650367	-0.0831858	-0.0297422	6.71599e-116	-0.072856
202039_at	NA	-0.0756161	-0.0513763	-0.0744583	-0.0503678	1.62358e-115	-0.0653699
221726_at	RPL22	-0.14993	-0.114736	0.000334791	-0.0844804	3.47979e-115	-0.0991246
214167_s_at	RPLP0	-0.119218	-0.140294	0.0666532	-0.0558102	4.84235e-115	-0.110729
201709_s_at	NIPSNAP1	-0.158725	-0.146673	-0.13643	-0.068407	6.83901e-115	-0.142494
48580_at	CXXC1	-0.0586382	-0.0599373	-0.124605	-0.0537543	2.16312e-114	-0.106118
202809_s_at	INTS3	-0.0653009	-0.0534495	-0.113126	-0.0839229	6.27688e-114	-0.0827435
207618_s_at	BCS1L	-0.0731455	-0.0787343	-0.11142	-0.00412225	2.83277e-113	-0.0799162
208313_s_at	SF1	-0.0445231	-0.0476347	-0.104267	-0.0424814	3.13484e-113	-0.0939501
200888_s_at	NA	-0.145193	-0.142192	-0.235847	-0.0104302	3.69742e-113	-0.172687
219217_at	NARS2	-0.0557784	-0.0677753	0.0324033	-0.0433939	4.90965e-112	-0.0555203
216232_s_at	GCN1L1	-0.038983	-0.0821211	-0.12256	-0.0410288	9.14909e-112	-0.0975495
212913_at	NA	-0.0328642	-0.0249409	-0.0543355	-0.0527817	9.76968e-112	-0.0417477
213801_x_at	NA	-0.257231	-0.144164	-0.0463251	-0.155736	2.30432e-111	-0.145492
44040_at	FBXO41	-0.122572	-0.0380207	-0.107157	-0.110014	2.42702e-111	-0.0939991
201639_s_at	NA	-0.096564	-0.0654139	-0.119966	-0.0446401	2.43843e-111	-0.104803
212036_s_at	PNN	-0.066414	-0.0599375	-0.120051	-0.088478	4.06714e-111	-0.0861934
205212_s_at	ACAP1	-0.0482209	-0.0411801	-0.0858015	-0.0251887	4.82216e-111	-0.0678131
213213_at	DIDO1	-0.0373075	-0.0294014	-0.0849054	-0.0563714	8.69617e-111	-0.0564839
200061_s_at	RPS24	-0.193569	-0.224573	-0.297769	-0.140093	1.10244e-110	-0.238769
221507_at	TNPO2	-0.0373416	-0.0367579	-0.0921504	-0.047897	1.43802e-110	-0.0672455
208723_at	USP11	-0.0554713	-0.0555434	-0.0592052	-0.0226729	1.96085e-110	-0.0549307
218104_at	TEX10	-0.0669475	-0.0868706	0.0023875	-0.0213136	3.53058e-110	-0.0721315
200689_x_at	NA	-0.211913	-0.265303	-0.175711	-0.146187	1.03244e-109	-0.235529
214007_s_at	TWF1	0.00674677	0.0233619	0.0481265	0.0470365	1.10168e-109	0.0410939
219111_s_at	DDX54	-0.128742	-0.101584	-0.113013	-0.0644232	1.1447e-109	-0.110375
213446_s_at	IQGAP1	-0.00566177	0.0222292	0.0344293	0.0416348	2.00993e-109	0.028756
201378_s_at	UBAP2L	-0.0232761	-0.0679252	-0.105377	0.00742017	2.19902e-109	-0.0934224
217786_at	PRMT5	-0.0589622	-0.0850469	-0.0704482	0.0102111	2.2652e-109	-0.0712321
211794_at	FYB	0.0114346	0.0279058	0.0396631	0.00782335	6.35048e-109	0.0313457
205353_s_at	PEBP1	-0.12094	-0.0858949	-0.0543965	-0.0387704	7.03605e-109	-0.0893472
217804_s_at	ILF3	-0.0650441	-0.0301618	-0.126048	-0.0864527	7.09939e-109	-0.0929218
218798_at	KRI1	-0.0659359	-0.0391586	-0.130439	-0.052495	4.74308e-108	-0.0904297
212422_at	PDCD11	-0.106041	-0.122414	-0.135595	-0.0111807	1.23663e-107	-0.119336
206536_s_at	XIAP	0.0690874	0.0269052	0.0724856	0.0979534	1.5684e-107	0.0701713
212704_at	ZCCHC11	-0.0821956	-0.0568152	-0.114689	-0.0975128	1.82285e-107	-0.0787384
218058_at	CXXC1	-0.0331412	-0.0402831	-0.10613	-0.0280739	2.17483e-107	-0.0863145
209656_s_at	TMEM47	-0.0634727	0.131742	0.0641213	0.034947	8.19536e-107	0.0618382
222240_s_at	ISYNA1	-0.0594911	-0.0629378	-0.0496508	-0.0457869	9.2631e-107	-0.0600157
211345_x_at	NA	-0.22831	-0.270309	-0.162796	-0.169904	1.10148e-106	-0.240127
212698_s_at	2014-09-10	0.0370816	0.0512187	0.0804391	0.0485879	1.15552e-106	0.0695897
217878_s_at	CDC27	0.0220581	0.0161526	0.0428145	0.101277	1.19191e-106	0.0382073
201014_s_at	PAICS	-0.0590483	-0.0645779	-0.0358665	0.0192342	1.50808e-106	-0.0573634
215954_s_at	CACTIN	-0.0878622	-0.0700804	-0.136585	-0.00878708	2.76077e-106	-0.11794
AFFX-CreX-3_at	NA	0.0600556	0.0369055	-0.0188309	-0.07456	4.02033e-106	-0.0185352
207939_x_at	RNPS1	0.0101913	-0.140527	-0.146183	-0.1302	5.50257e-106	-0.137138
201479_at	NA	-0.111909	-0.105175	-0.0917698	-0.0491035	8.78183e-106	-0.100847
211707_s_at	IQCB1	-0.0960172	-0.121761	-0.0962399	-0.0309301	1.06435e-105	-0.101675
202087_s_at	CTSL	0.0413622	0.046989	0.0415641	0.0849646	2.11422e-105	0.0448571
AFFX-r2-P1-cre-3_at	NA	0.0923499	0.0707078	-0.0179796	-0.0512858	2.77196e-105	-0.0176784
AFFX-r2-P1-cre-5_at	NA	0.0734276	0.0585202	-0.0189589	-0.0573527	3.81784e-105	-0.0185729
202104_s_at	SPG7	-0.0675517	-0.0205358	-0.0948563	-0.00595302	3.97812e-105	-0.073582
37652_at	CABIN1	-0.0918165	-0.0539941	-0.115772	-0.0572196	4.92415e-105	-0.0981947
218920_at	FAM193B	-0.0163842	0.00155423	-0.0824903	-0.0907788	8.86762e-105	-0.0692809
218728_s_at	CNIH4	0.0591085	0.0289756	0.089804	0.0670594	1.63511e-104	0.0488869
210425_x_at	NA	-0.0329426	-0.0154598	-0.0597986	-0.0408448	2.03789e-104	-0.0339374
218077_s_at	ZDHHC3	0.0866345	0.0689849	0.111069	0.0873651	2.09129e-104	0.0864371
213836_s_at	WIPI1	0.0640612	0.0394656	0.0876466	0.045223	2.15274e-104	0.0526183
204960_at	PTPRCAP	-0.0926575	-0.0470908	-0.102445	-0.000751314	2.19024e-104	-0.0578636
205995_x_at	IQCB1	-0.128299	-0.0964154	-0.0983349	-0.0457682	2.26423e-104	-0.0961162
AFFX-r2-Ec-bioD-5_at	NA	0.0315332	0.0209899	-0.0219764	-0.0475153	2.69865e-104	-0.0215092
214323_s_at	UPF3A	-0.101199	-0.101027	-0.132218	-0.0679425	3.7467e-104	-0.107678
AFFX-r2-Ec-bioD-3_at	NA	0.0494767	0.017367	-0.0217511	-0.0441389	4.49462e-104	-0.0212837
218067_s_at	ARGLU1	-0.0828028	-0.0767036	-0.131404	-0.0958891	5.12571e-104	-0.108256
214280_x_at	HNRNPA1	-0.0403449	-0.0806313	-0.118932	-0.121154	6.00973e-104	-0.0978158
AFFX-CreX-5_at	NA	0.0695061	0.047841	-0.0191836	-0.046803	8.91842e-104	-0.0187452
213624_at	SMPDL3A	0.0279729	0.0257785	0.0439448	0.0359951	9.29001e-104	0.02739
219497_s_at	BCL11A	-0.0362141	-0.0335358	-0.0192393	-0.0377246	1.53238e-103	-0.0325319
218273_s_at	PDP1	0.019243	0.0249558	0.0615152	-0.0180367	2.62271e-103	0.045338
212218_s_at	FASN	-0.0545404	-0.0356659	-0.05911	-0.0096558	2.62455e-103	-0.051269
201788_at	DDX42	-0.0997528	-0.0922543	-0.133585	-0.0812009	2.77394e-103	-0.115155
213302_at	PFAS	-0.054944	-0.054213	-0.0573506	-0.0347645	4.63077e-103	-0.0541582
211934_x_at	GANAB	-0.0681204	-0.0715634	-0.0718424	0.0172435	6.81536e-103	-0.0701238
33132_at	NA	-0.0706004	-0.0489692	-0.101419	-0.0650655	1.0118e-102	-0.0798533
204840_s_at	EEA1	-0.00894004	0.0339249	0.0556482	0.0858834	1.4053e-102	0.049052
212693_at	MDN1	-0.0858721	-0.074997	-0.0931883	-0.0764425	1.47405e-102	-0.0815768
221270_s_at	QTRT1	-0.092432	-0.0925863	-0.112775	-0.0695011	1.79968e-102	-0.100643
212329_at	SCAP	-0.0921746	-0.106058	-0.0980389	-0.0592773	3.40669e-102	-0.0948322
203608_at	ALDH5A1	-0.0369249	-0.0355657	-0.022666	-0.0232695	8.52632e-102	-0.0342489
204463_s_at	EDNRA	9.1823	0.0404968	0.0657378	0.0834447	1.14853e-101	0.0660379
218368_s_at	TNFRSF12A	0.0512256	0.0424091	0.0883919	0.0822543	1.18362e-101	0.0747293
200861_at	CNOT1	-0.0893865	-0.0624544	-0.118938	-0.095717	1.34716e-101	-0.101788
214494_s_at	SPG7	-0.125489	-0.0366445	-0.120696	-0.0430917	1.7462e-101	-0.0972289
220642_x_at	NA	-0.0644913	-0.0566219	-0.119104	0.0106608	1.78043e-101	-0.0710719
212114_at	ATXN7L3B	-0.0720605	-0.124034	-0.12927	-0.0438849	1.97361e-101	-0.111489
219997_s_at	COPS7B	-0.0799694	-0.0762803	-0.0889394	0.0344884	2.06242e-101	-0.0813547
206959_s_at	UPF3A	-0.138427	-0.0920236	-0.136689	-0.0929209	2.30161e-101	-0.122631
201423_s_at	CUL4A	-0.0355538	-0.0405536	-0.105888	-0.0307933	2.45762e-101	-0.0784937
203701_s_at	TRMT1	-0.112843	-0.10366	-0.0974656	-0.0775002	2.55711e-101	-0.102283
210269_s_at	AKAP17A	-0.0102349	-0.00228469	-0.0800105	-0.0232824	2.61895e-101	-0.0627174
207435_s_at	SRRM2	0.0255586	0.0173151	-0.0874908	-0.150935	3.21738e-101	-0.0721225
200875_s_at	NA	-0.0851455	-0.0949095	-0.0466012	-0.0306756	3.37805e-101	-0.0830841
221500_s_at	STX16	-0.0700719	-0.0397889	-0.118876	-0.089943	3.47869e-101	-0.102835
218269_at	DROSHA	-0.0879429	-0.107911	-0.0902294	-0.0389421	5.11453e-101	-0.0955056
AFFX-BioDn-3_at	NA	0.0387073	0.0161062	-0.0261508	-0.0718088	5.8907e-101	-0.0252461
201770_at	SNRPA	-0.106169	-0.0821701	-0.148041	-0.0812355	6.26318e-101	-0.110065
210825_s_at	PEBP1	-0.149394	-0.0924624	-0.0671095	-0.0708003	6.96048e-101	-0.0980375
217815_at	SUPT16H	-0.0244876	-0.0933787	-0.110954	-0.040452	7.79739e-101	-0.0897916
219988_s_at	RNF220	-0.0559173	-0.0834644	-0.118404	-0.0871849	7.99228e-101	-0.101849
210070_s_at	NA	-0.0208361	9.1723e-05	-0.0643676	-0.0753901	8.59244e-101	-0.0463107
206445_s_at	PRMT1	-0.0505294	-0.0936677	-0.0662385	-0.00888379	9.73768e-101	-0.0678382
202741_at	PRKACB	-0.0714731	-0.087913	0.0458054	-0.0325378	1.12891e-100	-0.0572562
203380_x_at	SRSF5	-0.00922132	-0.0951506	-0.18257	-0.149258	1.46135e-100	-0.140088
200716_x_at	NA	-0.210933	-0.228011	-0.229123	-0.243197	2.34731e-100	-0.226754
209265_s_at	METTL3	-0.0544584	-0.067007	-0.149341	-0.0749205	2.36548e-100	-0.0659137
209684_at	RIN2	0.0276714	0.0228963	0.0612906	0.0462701	2.40756e-100	0.0293999
202807_s_at	TOM1	0.0619398	0.090601	-0.0238881	0.0672455	6.2664e-100	0.0756173
203155_at	SETDB1	-0.0608989	-0.0361674	-0.120041	-0.0715183	6.5566e-100	-0.0904327
204432_at	SOX12	-0.115774	-0.0827489	-0.0560584	-0.0987859	7.14013e-100	-0.0816527
221919_at	HNRNPA1	-0.0399015	-0.0240871	-0.0732409	-0.0760381	7.24574e-100	-0.0557118
217317_s_at	NA	-0.0550391	-0.0466126	-0.0622212	-0.0554068	1.21442e-99	-0.054609
202220_at	KIAA0907	-0.0428954	-0.0448832	-0.137217	-0.0794419	1.23848e-99	-0.0699923
219151_s_at	NA	-0.0823356	-0.0552487	-0.101952	-0.0855267	1.30657e-99	-0.0790858
209143_s_at	CLNS1A	-0.1077	-0.0909887	-0.00211626	-0.0555008	2.08485e-99	-0.0884632
222280_at	AD000090.2	-0.132035	-0.0829344	-0.129326	-0.201828	2.26289e-99	-0.110077
221806_s_at	SETD5	-0.0660165	-0.043788	-0.0946168	-0.064304	2.84546e-99	-0.0817604
205120_s_at	SGCB	0.010016	0.0333594	0.0744365	0.0723385	3.09205e-99	0.0646059
203317_at	PSD4	-0.0912914	0.00945268	-0.126222	-0.0634689	3.78778e-99	-0.0886469
202692_s_at	UBTF	-0.0424858	-0.0847658	-0.0847229	-0.0333823	4.57849e-99	-0.0787712
212454_x_at	HNRNPDL	-0.0607975	-0.0552985	-0.089403	-0.100661	5.32516e-99	-0.0762598
204254_s_at	VDR	0.0468251	0.0482504	0.0428352	0.0516324	7.90322e-99	0.047087
212100_s_at	POLDIP3	-0.00364593	-0.0386973	-0.171951	-0.0235448	1.32887e-98	-0.132942
217734_s_at	WDR6	-0.0692332	-0.0544303	-0.101858	-0.0686007	1.77633e-98	-0.0736397
208159_x_at	DDX11	-0.055301	-0.028408	-0.0938125	-0.083779	1.89978e-98	-0.0729155
203802_x_at	NSUN5	-0.106139	-0.0507828	-0.130371	-0.106864	1.97994e-98	-0.0881222
213762_x_at	NA	-0.174777	-0.15585	0.00449411	-0.0178256	3.2337e-98	-0.132785
218670_at	PUS1	-0.0691362	-0.0650867	-0.117385	-0.0523039	4.20839e-98	-0.0792427
216387_x_at	NA	-0.34912	-0.185575	-0.0479682	-0.42356	1.39373e-97	-0.178631
203229_s_at	CLK2	-0.120832	-0.0549262	-0.149792	-0.131842	1.42149e-97	-0.111932
204744_s_at	IARS	-0.0790301	-0.0970343	-0.0705178	-0.0328129	1.47388e-97	-0.0874527
222244_s_at	TUG1	-0.113021	-0.0611592	-0.11616	-0.135215	1.76226e-97	-0.105201
219561_at	COPZ2	0.0518111	0.0881922	0.0940158	0.0357694	2.33366e-97	0.0852901
203082_at	BMS1	-0.103832	-0.0712621	-0.121679	-0.0581258	2.62156e-97	-0.0932041
213688_at	NA	0.042921	0.0553753	0.107473	0.0200607	2.75799e-97	0.0816279
203519_s_at	UPF2	-0.0774118	-0.0869184	-0.129713	-0.0441345	4.23581e-97	-0.0947409
217122_s_at	NA	-0.0827522	-0.0677146	-0.110376	-0.106131	6.33129e-97	-0.0866274
214077_x_at	MEIS3P1	0.06349	0.0388867	0.0740842	0.079001	7.238e-97	0.0549731
217805_at	ILF3	-0.114298	-0.0963326	-0.128061	-0.0257917	8.48216e-97	-0.110013
208092_s_at	FAM49A	0.0338159	0.038906	0.0327118	0.0228238	9.42154e-97	0.0355244
221989_at	NA	-0.0357829	-0.0233794	-0.0649849	-0.0627388	9.6657e-97	-0.0529826
212653_s_at	EHBP1	-0.0485804	-0.0590624	0.0295704	-0.0458049	1.25377e-96	-0.0500877
204017_at	KDELR3	0.116657	-0.000476409	0.0623677	0.0307332	1.27382e-96	0.0592372
AFFX-BioDn-5_at	NA	0.0230532	0.0213733	-0.0330278	-0.0394985	1.47388e-96	-0.0312211
206958_s_at	UPF3A	-0.0916466	-0.0636775	-0.115883	-0.0248379	1.74121e-96	-0.0804989
211927_x_at	NA	-0.232015	-0.288337	-0.146872	-0.225656	1.79456e-96	-0.255676
205573_s_at	SNX7	0.030812	0.0357329	0.0682392	0.0346082	2.23587e-96	0.0635219
202246_s_at	CDK4	-0.064108	-0.0721058	-0.0797486	-0.0162508	3.17596e-96	-0.0697226
222040_at	HNRNPA1	-0.0316259	-0.020332	-0.060188	-0.0662766	3.47197e-96	-0.0466144
201872_s_at	ABCE1	-0.102091	-0.0844332	0.0505441	0.0204556	4.93098e-96	-0.072791
212578_x_at	NA	-0.27266	-0.16648	-0.140835	-0.249581	1.43727e-95	-0.168241
218366_x_at	METTL17	-0.100046	-0.08227	-0.150468	-0.110699	1.54538e-95	-0.117285
214807_at	NA	-0.00728901	0.0200954	0.0588361	0.0650296	2.80981e-95	0.0426768
212139_at	GCN1L1	-0.0904635	-0.0867361	-0.125051	-0.0510631	3.10555e-95	-0.101146
218505_at	WDR59	-0.0827062	-0.0830489	-0.169549	-0.0665875	4.26142e-95	-0.0903977
213852_at	NA	-0.0885452	-0.0915021	-0.0820679	-0.0774277	7.98058e-95	-0.0874194
218471_s_at	BBS1	-0.0980601	-0.0951107	-0.0134893	-0.0844295	1.25435e-94	-0.0842677
211704_s_at	NA	-0.0778139	-0.0860698	-0.00165442	-0.0326366	1.34552e-94	-0.0722461
217902_s_at	HERC2	-0.0535526	-0.0676099	-0.0525119	-0.0320285	1.5329e-94	-0.0593089
203633_at	CPT1A	-0.122731	-0.110059	-0.0405227	-0.0452963	1.60989e-94	-0.0834443
221965_at	NA	-0.0640998	-0.0662502	-0.0928899	-0.0569355	1.61691e-94	-0.0733333
221839_s_at	UBAP2	-0.112333	-0.105555	-0.100063	-0.0284613	2.01571e-94	-0.100048
200910_at	CCT3	-0.0970569	-0.118063	-0.0949254	0.0261269	2.69605e-94	-0.10327
210042_s_at	CTSZ	0.0226755	0.0293622	0.0432413	0.0223758	3.46984e-94	0.034361
205943_at	TDO2	-0.0164971	-0.0663899	0.0472568	0.0404948	4.02988e-94	0.0467186
201241_at	DDX1	-0.101527	-0.110452	-0.0429132	-0.0164561	6.37035e-94	-0.099011
214093_s_at	FUBP1	-0.0675457	-0.0668081	-0.0977668	-0.0604582	1.08602e-93	-0.0730583
207170_s_at	LETMD1	-0.109409	-0.10055	-0.116243	-0.0611666	1.09455e-93	-0.101217
217866_at	CPSF7	-0.0175118	-0.0534206	-0.132655	-0.103038	1.59459e-93	-0.108039
219192_at	UBAP2	-0.0778962	-0.085344	-0.0810772	-0.0325	2.69881e-93	-0.0804782
211375_s_at	ILF3	-0.0925514	-0.0716406	-0.136169	-0.0115633	3.65922e-93	-0.103262
222238_s_at	POLM	-0.03722	0.00459607	-0.0811913	-0.0502708	3.79099e-93	-0.064596
203069_at	SV2A	-0.0622068	-0.0361827	-0.0174138	0.112773	4.49885e-93	-0.037546
202167_s_at	MMS19	-0.128702	-0.0847959	-0.144921	-0.0269378	8.84174e-93	-0.117694
213313_at	RABGAP1	-0.066212	-0.0614063	-0.113215	-0.0490376	9.70123e-93	-0.0744136
216559_x_at	NA	-0.128416	-0.145143	-0.0605193	-0.0934503	1.1219e-92	-0.126369
212259_s_at	PBXIP1	-0.0529629	-0.0418059	-0.0673869	-0.0200387	1.44935e-92	-0.0554889
205068_s_at	ARHGAP26	0.0422577	0.0546206	0.0301066	0.12245	1.45803e-92	0.0518946
222131_x_at	RHOT2	-0.00858861	0.0452336	-0.13717	-0.101264	1.89089e-92	-0.110635
204517_at	PPIC	0.0269137	0.0054935	0.072084	0.0361005	2.0509e-92	0.0549345
211942_x_at	NA	-0.108191	-0.185895	-0.217498	-0.19438	2.2154e-92	-0.178434
210336_x_at	MZF1	-0.0925907	-0.0609769	-0.142895	-0.145457	2.80247e-92	-0.0939039
202426_s_at	RXRA	0.0575496	0.0446409	0.0143346	0.00972696	2.98101e-92	0.0453335
213042_s_at	ATP2A3	-0.041473	-0.0272649	-0.0621147	-0.00698568	4.92475e-92	-0.0436956
218397_at	FANCL	-0.0401401	-0.0477741	-0.0113648	-0.028803	5.15646e-92	-0.0437093
208073_x_at	NA	-0.12296	-0.0879124	-0.0501774	-0.0686432	5.94707e-92	-0.0895371
36888_at	HAUS5	-0.0965968	-0.0505324	-0.0982876	-0.0777631	6.95795e-92	-0.0771519
213342_at	YAP1	0.0280543	0.038643	0.0909473	0.126622	9.07429e-92	0.0911811
218521_s_at	UBE2W	-0.024315	0.00786863	0.0504651	-0.00449228	9.61739e-92	0.0393347
206478_at	KIAA0125	-0.0234745	-0.01957	-0.0124376	-0.017206	1.03424e-91	-0.0193973
209178_at	DHX38	0.0281952	0.00310158	-0.0997121	-0.0152858	1.06797e-91	-0.0847983
201947_s_at	CCT2	-0.136596	-0.115614	0.0155906	0.0514489	1.08182e-91	-0.0993929
201665_x_at	NA	-0.208206	-0.155807	-0.101541	-0.179921	1.08864e-91	-0.154108
212156_at	VPS39	0.000459403	0.0290312	-0.0998131	0.0122763	1.407e-91	-0.0753344
209210_s_at	FERMT2	0.0464508	0.0220521	0.063983	0.0425065	1.55688e-91	0.0604124
AFFX-r2-Ec-bioC-5_at	NA	0.0391873	0.0290893	-0.0331175	-0.0173231	1.70568e-91	-0.0297948
218312_s_at	ZSCAN18	-0.047139	-0.0371028	-0.00552018	-0.00908761	1.76331e-91	-0.0335191
215004_s_at	SUGP1	-0.123166	-0.0338558	-0.139224	0.0323681	2.05747e-91	-0.116882
200058_s_at	SNRNP200	-0.157212	-0.10844	-0.175225	-0.12809	2.19724e-91	-0.145343
200913_at	PPM1G	-0.0389202	0.00523557	-0.0926273	-0.00904449	3.09196e-91	-0.0784436
206708_at	FOXN2	-0.0042668	0.0523969	0.0514986	-0.36469	3.19175e-91	0.0477901
204139_x_at	MZF1	-0.0841605	-0.0524717	-0.128787	-0.0988747	1.22775e-90	-0.0904062
40189_at	SET	-0.193439	-0.14382	0.0421753	-0.0688438	1.27831e-90	-0.116583
218307_at	RSAD1	-0.0855863	-0.0696591	-0.129063	-0.0414133	1.86803e-90	-0.0856266
210543_s_at	PRKDC	-0.0519444	-0.0621731	-0.0674298	-0.0241034	2.82958e-90	-0.0616916
212158_at	SDC2	0.0256836	0.0190974	0.0804348	0.0408919	3.13821e-90	0.0382196
212320_at	TUBB	-0.0673607	-0.0803401	-0.122967	-0.039279	3.85719e-90	-0.0952024
201080_at	PIP4K2B	-0.131638	-0.0839878	-0.133047	-0.125328	4.73353e-90	-0.108662
211358_s_at	CIZ1	-0.0597257	-0.0687812	-0.114953	-0.00266706	5.88684e-90	-0.0964548
208929_x_at	NA	-0.170777	-0.190198	-0.207801	-0.179956	8.42323e-90	-0.187637
211074_at	FOLR1	-0.00783793	-0.00156853	0.0293457	-0.0164034	1.02144e-89	0.0268305
209421_at	MSH2	-0.0387364	-0.0574223	-0.00378024	0.00134601	1.19518e-89	-0.0462798
217526_at	NFATC2IP	-0.0350073	0.0035804	-0.101806	-0.0493322	1.74712e-89	-0.0655022
218305_at	IPO4	-0.124254	-0.0832459	-0.0845528	-0.0177192	2.01275e-89	-0.0857651
213010_at	PRKCDBP	0.044869	0.0471423	0.0798129	0.0684847	2.06063e-89	0.0676215
AFFX-r2-Ec-bioC-3_at	NA	0.0395056	0.0203014	-0.0332568	-0.0273483	4.35082e-89	-0.0297669
212068_s_at	PRRC2B	-0.0467134	-0.0528934	-0.09846	-0.0956854	4.62363e-89	-0.078354
200036_s_at	RPL10A	-0.275535	-0.111263	0.0603114	-0.0989259	4.74066e-89	-0.102347
208880_s_at	PRPF6	-0.0803011	-0.114894	-0.124518	-0.0085107	7.46505e-89	-0.111885
220742_s_at	NGLY1	-0.126516	-0.140546	-0.0842544	-0.0516246	8.52887e-89	-0.116298
213139_at	SNAI2	0.0204312	-0.00386059	0.0619717	0.036049	1.31998e-88	0.0553022
221513_s_at	NA	-0.0909395	-0.112799	0.000479694	-0.0190122	1.88526e-88	-0.082558
212424_at	PDCD11	-0.068445	-0.0817187	-0.0781606	-0.0436922	1.97105e-88	-0.074621
208931_s_at	ILF3	0.00244799	-0.0402978	-0.0723047	0.00318943	2.08503e-88	-0.0598592
201116_s_at	CPE	0.0713532	2.9242	0.0742987	0.0730476	2.08517e-88	0.0742655
214383_x_at	KLHDC3	-0.0371821	-0.0568907	-0.0789385	-0.00395176	3.05374e-88	-0.0628042
204451_at	FZD1	0.0268036	0.0420212	0.0696989	0.0487153	3.31616e-88	0.0522869
203782_s_at	POLRMT	-0.0780997	-0.0579187	-0.0774458	0.00477698	3.82968e-88	-0.0696453
218858_at	DEPTOR	-0.0384567	-0.0312929	0.048554	0.00928004	4.15071e-88	-0.0236493
220377_at	KIAA0125	-0.0473824	-0.0479235	0.000553591	-0.0175134	4.43635e-88	-0.0351793
203900_at	SZT2	-0.0746874	-0.00235469	-0.101537	-0.150002	4.48493e-88	-0.0918117
204964_s_at	SSPN	-0.082146	-0.0369365	0.0653683	0.00252945	4.5683e-88	0.0638832
212657_s_at	IL1RN	0.027643	0.0203085	0.017946	0.0234483	6.01773e-88	0.0215828
215731_s_at	MPHOSPH9	-0.0541064	-0.055726	-0.0586204	-0.0254639	7.26857e-88	-0.0550737
217846_at	QARS	-0.182565	-0.144005	-0.0799413	-0.164575	8.722e-88	-0.138213
221654_s_at	USP3	0.071047	0.0675017	0.0352018	0.0149664	1.68702e-87	0.0650897
212237_at	ASXL1	-0.0209744	-0.0580105	-0.132167	-0.0328086	1.82082e-87	-0.0951646
212018_s_at	RSL1D1	-0.119621	-0.108333	-0.0123347	-0.0455176	1.89357e-87	-0.0939492
202804_at	ABCC1	-0.0813844	-0.0546346	-0.0900224	-0.0318262	1.92178e-87	-0.0619653
201104_x_at	NA	0.00818643	0.0426922	-0.0635145	-0.0446332	2.2851e-87	-0.0483948
212725_s_at	TUG1	-0.116724	-0.0770592	-0.126949	-0.0997698	2.71666e-87	-0.11325
200089_s_at	NA	-0.238079	-0.175343	-0.0956878	-0.109002	3.31404e-87	-0.170092
221970_s_at	NOL11	-0.0619979	-0.105406	-0.0241629	-0.0107798	4.7636e-87	-0.0895644
210410_s_at	NA	-0.066052	-0.0480499	-0.0779139	-0.0380142	1.03807e-86	-0.0647409
211975_at	ARFGAP2	-0.036659	-0.0407946	-0.108892	0.0120451	1.15818e-86	-0.0847655
202805_s_at	ABCC1	-0.0946365	-0.0410057	-0.0913626	0.00843006	1.44464e-86	-0.0526735
221798_x_at	RPS2	-0.0922702	-0.462015	-0.395984	-0.454649	1.44916e-86	-0.417901
211487_x_at	NA	-0.206925	-0.170366	-0.0971034	-0.181677	1.4906e-86	-0.166569
AFFX-BioC-3_at	NA	0.0396385	0.024917	-0.0371731	-0.0282627	1.49251e-86	-0.0329713
214109_at	LRBA	-0.0427448	-0.0424763	-0.00269942	-0.0197161	1.55758e-86	-0.0395133
204137_at	GPR137B	0.0471374	0.0488746	0.0491149	0.0228289	1.57865e-86	0.0442029
203833_s_at	TGOLN2	0.0159874	0.064227	0.0822144	0.103606	1.64536e-86	0.0699673
212692_s_at	LRBA	-0.0673155	-0.0589221	0.0308841	-0.0553163	2.08781e-86	-0.054786
218555_at	ANAPC2	-0.0269937	0.00115167	-0.098341	-0.0455969	2.12053e-86	-0.0767173
208900_s_at	TOP1	0.0505929	0.0216819	0.0264697	0.00623393	2.17276e-86	0.0260453
202247_s_at	MTA1	-0.0378093	-0.0677785	-0.0907344	-0.0564542	2.26017e-86	-0.079062
208954_s_at	LARP4B	-0.0459676	-0.0322268	-0.126728	-0.0861537	2.29115e-86	-0.0801678
212015_x_at	NA	-0.0458037	-0.0682859	-0.12228	-0.0233966	2.34283e-86	-0.0985083
212419_at	ZCCHC24	0.0446552	0.0459217	0.0544162	0.0286537	2.91037e-86	0.046545
202261_at	VPS72	-0.0508138	-0.043922	-0.111896	0.048809	3.93908e-86	-0.0581757
208949_s_at	LGALS3	0.0466006	0.0183534	0.0787283	0.0797715	4.7271e-86	0.0265323
213574_s_at	KPNB1	-0.0663884	-0.0828482	-0.0678574	-0.050185	4.7517e-86	-0.0707106
218367_x_at	USP21	-0.0564541	-0.059714	-0.102921	-0.0275802	4.95916e-86	-0.0812624
200687_s_at	SF3B3	-0.0507905	-0.0631644	-0.110071	-0.0496432	6.00152e-86	-0.0789162
203385_at	DGKA	-0.0119724	0.00269586	-0.0800218	-0.0664478	6.78083e-86	-0.0536763
205568_at	AQP9	0.0323067	0.0223016	0.0155652	0.0544347	8.17923e-86	0.0239021
213065_at	ZFC3H1	-0.0231958	-0.0292423	-0.128388	-0.108914	8.71824e-86	-0.0756362
200807_s_at	HSPD1	-0.11091	-0.124181	0.0324846	-0.0185686	1.04978e-85	-0.103388
202437_s_at	CYP1B1	0.0245043	0.0165104	0.0388239	0.0287353	1.13682e-85	0.0202637
221850_x_at	NA	-0.0339315	-0.0158687	-0.092828	-0.106536	1.34096e-85	-0.0639776
204275_at	CAPN15	-0.0266687	0.00295554	-0.0789881	-0.0415318	1.44092e-85	-0.0545242
206031_s_at	USP5	-0.0528076	-0.0532655	-0.0989065	-0.0873387	1.82665e-85	-0.0914866
205099_s_at	CCR1	0.0339113	0.0250191	0.0447248	0.0436684	1.91387e-85	0.0278924
207224_s_at	SIGLEC7	0.0247253	0.0331935	0.0287194	0.0463385	2.16668e-85	0.031629
212734_x_at	NA	-0.163368	-0.219077	-0.29659	-0.162948	2.26055e-85	-0.212932
202365_at	UNC119B	-0.0519133	-0.0712097	0.0254808	-0.0292155	3.48166e-85	-0.0608185
200725_x_at	NA	-0.234332	-0.233092	-0.153678	-0.1342	4.61576e-85	-0.216301
204352_at	TRAF5	-0.0284048	-0.0252976	-0.0796384	-0.0351334	5.84055e-85	-0.0293068
218338_at	PHC1	-0.0546249	-0.0563612	-0.0872353	-0.0598864	7.13884e-85	-0.0638524
205084_at	BCAP29	-0.0236396	-0.0064099	0.0780348	0.0923332	9.00704e-85	0.0536525
212007_at	UBXN4	-0.0525614	-0.00603171	0.0342916	0.0155133	1.04718e-84	0.0315697
217552_x_at	CR1	0.0401	0.029004	0.0653268	0.0238216	1.69177e-84	0.0321212
202624_s_at	CABIN1	-0.080412	-0.0442889	-0.147156	-0.0452449	1.97108e-84	-0.0977809
217969_at	VPS51	-0.117815	-0.120674	-0.0879785	-0.044368	2.06914e-84	-0.108965
200613_at	AP2M1	-0.0428115	-0.0238206	-0.102188	0.0285512	2.54488e-84	-0.0784181
211732_x_at	HNMT	0.0239796	0.0350692	0.0590744	0.0346419	2.74584e-84	0.0375607
39835_at	SBF1	-0.0749329	-0.0193831	-0.091302	-0.0270449	2.80965e-84	-0.0723685
221541_at	CRISPLD2	0.0361827	0.0282602	0.0259805	0.0513369	2.84622e-84	0.0297565
218427_at	SDCCAG3	-0.0592678	-0.0707339	-0.117897	-0.0490603	3.02057e-84	-0.0788801
207522_s_at	ATP2A3	-0.0518026	-0.0449233	-0.0710811	-0.025781	3.29323e-84	-0.0548084
204099_at	SMARCD3	0.0270627	0.0413225	0.0770029	-0.041984	3.42351e-84	0.0390318
212933_x_at	NA	-0.16848	-0.17821	-0.0826995	-0.141204	4.36256e-84	-0.165242
200715_x_at	NA	-0.206993	-0.128569	-0.0901848	-0.130864	6.36532e-84	-0.129589
AFFX-r2-Bs-phe-3_at	NA	0.0857274	0.426922	0.0518629	-1.35507	1.00169e-83	0.0519324
213048_s_at	SET	-0.0348584	-0.158596	-0.147589	-0.0374735	1.05394e-83	-0.125203
AFFX-BioC-5_at	NA	0.0368166	0.0202296	-0.0377445	-0.0248668	1.17634e-83	-0.0323244
212369_at	ZNF384	0.103059	-0.0150146	-0.121794	-0.132112	1.48551e-83	-0.0921761
209717_at	EVI5	0.0575361	0.0340997	0.141037	-0.0136319	1.53184e-83	0.0410751
212294_at	GNG12	0.0532438	0.0105216	0.0791248	0.0374905	1.58611e-83	0.0752795
221509_at	DENR	-0.0953775	-0.112263	-0.0197833	-0.0307326	1.89068e-83	-0.0952356
221024_s_at	SLC2A10	0.0164105	0.0157884	0.0794703	0.113709	2.36094e-83	0.0662324
212196_at	IL6ST	0.0486271	0.0240782	0.0715971	0.0301327	2.63537e-83	0.0352022
203392_s_at	CTBP1	-0.0732591	-0.0211314	-0.0792208	-0.0240027	2.71708e-83	-0.0660687
221849_s_at	DCAF15	0.0115552	0.0142928	-0.0761654	0.0194126	2.88279e-83	-0.0585902
210206_s_at	DDX11	-0.00747713	-0.0129129	-0.0586462	0.000768337	2.9295e-83	-0.0435851
220668_s_at	DNMT3B	-0.0705324	-0.02593	-0.0128269	-0.00920829	4.30098e-83	-0.0294358
200935_at	CALR	-0.015869	-0.0141529	-0.0376966	0.0330298	4.50945e-83	-0.0323855
203091_at	FUBP1	-0.0888851	-0.110407	-0.0837043	0.0138291	6.48894e-83	-0.0937506
200964_at	UBA1	-0.0448352	0.00302821	-0.0740924	0.030418	7.17063e-83	-0.0614996
207040_s_at	ST13	-0.169041	-0.135352	0.00498579	-0.0125832	7.86123e-83	-0.11783
219482_at	SETD4	-0.0465584	-0.0244974	-0.10824	-0.424322	1.157e-82	-0.0810551
206846_s_at	HDAC6	-0.0628509	-0.0226664	-0.0971507	-0.0505816	1.30076e-82	-0.0815479
220035_at	NUP210	-0.0224908	-0.00376696	-0.0717276	-0.0375762	1.39454e-82	-0.0383243
AFFX-r2-Ec-bioB-M_at	NA	0.0415737	0.020278	-0.0347228	-0.0406529	1.49854e-82	-0.0291137
201340_s_at	ENC1	0.0140095	0.0308116	0.0626582	0.0259563	1.66525e-82	0.0449489
211930_at	HNRNPA3	-0.086086	-0.0344727	-0.116215	-0.0985116	2.33246e-82	-0.0812989
200024_at	RPS5	-0.0849388	-0.106545	0.0118587	-0.157317	2.60487e-82	-0.0945783
202315_s_at	BCR	-0.0581206	-0.0462742	-0.0431257	-0.018226	2.6564e-82	-0.0463088
212787_at	YLPM1	-0.0554632	-0.0751566	-0.122332	-0.074034	2.67242e-82	-0.0992425
200707_at	PRKCSH	-0.0226836	-0.0310096	-0.0732778	-0.0218681	3.69393e-82	-0.0567923
214672_at	TTLL5	-0.0730797	-0.0912595	-0.0481077	-0.0293364	3.86861e-82	-0.0735211
203234_at	UPP1	0.0447166	0.0321469	0.0324186	0.0368534	4.15319e-82	0.0343647
AFFX-BioB-5_at	NA	0.0342719	0.0360217	-0.0461992	-0.0679257	4.17998e-82	-0.0403059
200050_at	ZNF146	-0.0644679	-0.0739965	-0.141401	-0.105329	4.6165e-82	-0.081985
211971_s_at	LRPPRC	-0.114886	-0.113892	-0.00624511	-0.0537093	8.21889e-82	-0.0962796
218870_at	ARHGAP15	-0.0683269	-0.0840835	0.00635604	-0.0457575	9.40936e-82	-0.0612024
203281_s_at	NA	-0.0709041	-0.0579915	-0.0662609	-0.0331657	1.20738e-81	-0.061928
208863_s_at	SRSF1	-0.0617546	-0.0812098	-0.139222	0.00811876	1.41945e-81	-0.0911567
213261_at	TRANK1	-0.0691772	-0.0410738	-0.0660713	-0.0195308	1.56457e-81	-0.0506923
40472_at	LPCAT4	-0.0444449	-0.0473386	-0.0731643	-0.0105722	1.5774e-81	-0.0496374
208784_s_at	KLHDC3	-0.0508556	-0.0728953	-0.0713871	-0.00249113	2.03719e-81	-0.067143
203332_s_at	INPP5D	-0.0650112	-0.021022	-0.0995945	-0.0290447	2.36995e-81	-0.0764554
200907_s_at	PALLD	0.0077941	0.0176707	0.0576445	0.0367425	2.96687e-81	0.034349
221765_at	UGCG	0.0383289	0.0176018	0.0423676	0.00640986	3.97069e-81	0.0287881
205213_at	ACAP1	-0.0335739	-0.0442126	-0.0771589	-0.00765303	4.66992e-81	-0.0524067
210645_s_at	NA	-0.120396	-0.0797117	-0.0256212	-0.0416352	5.46255e-81	-0.0789386
202020_s_at	LANCL1	-0.0729336	-0.0787587	0.0255211	0.00306976	6.51971e-81	-0.0602182
212191_x_at	NA	-0.0856358	-0.155687	-0.131886	-0.103379	9.60703e-81	-0.129334
208904_s_at	RPS28	-0.281522	-0.232059	-0.341632	-0.237637	1.43096e-80	-0.264151
65133_i_at	NA	-0.097714	-0.0668032	-0.106545	-0.0209782	1.80361e-80	-0.0973598
221506_s_at	TNPO2	-0.0581843	-0.0392158	-0.11152	-0.0513968	2.09042e-80	-0.0637608
206278_at	PTAFR	0.0312247	0.0401742	0.00766685	0.0303592	2.20449e-80	0.0361261
214958_s_at	TMC6	-0.00260025	-0.00126439	-0.0650215	0.00985068	2.24527e-80	-0.0421804
200812_at	CCT7	-0.0849962	-0.104412	-0.0493177	0.0294675	2.77091e-80	-0.0864173
218199_s_at	NOL6	-0.0651743	-0.0643347	-0.102111	-0.0424035	3.01263e-80	-0.0886474
206100_at	CPM	0.0215525	0.0366421	0.0376741	0.0226092	3.69242e-80	0.0343645
212106_at	FAF2	0.0419547	0.0242057	0.0621168	0.01109	5.17502e-80	0.0528336
203277_at	DFFA	-0.0846976	-0.0955872	-0.0872081	-0.017343	5.51373e-80	-0.0866792
210649_s_at	ARID1A	-0.0125765	0.0198991	-0.0648007	-0.0829851	5.73518e-80	-0.0542669
212765_at	CAMSAP2	0.0189572	0.0365637	0.0815967	0.0109644	7.74886e-80	0.0716686
213359_at	HNRNPD	-0.0373905	-0.0271016	-0.0710714	-0.0559207	8.40598e-80	-0.0544999
204487_s_at	KCNQ1	0.0405241	0.0500354	0.0890271	-0.0358603	1.06867e-79	0.0509375
218092_s_at	AGFG1	0.0656127	0.0588981	0.106545	0.0950857	1.16378e-79	0.0674802
209953_s_at	CDC37	-0.0159635	0.0180441	-0.115905	0.00215481	1.20546e-79	-0.071996
204735_at	PDE4A	0.0395701	0.0419038	0.00158173	-0.00268921	1.92908e-79	0.0370387
201747_s_at	SAFB	0.00156981	-0.0498784	-0.107161	-0.0245376	1.99849e-79	-0.0867892
221923_s_at	NPM1	-0.115697	-0.085208	-0.0378473	-0.0640037	2.16215e-79	-0.0804436
213036_x_at	ATP2A3	-0.0662869	-0.050136	-0.0760836	-0.0359906	2.27854e-79	-0.0611301
217196_s_at	CAMSAP2	0.0892081	0.0558222	0.0812342	0.0318562	2.41998e-79	0.0710498
218932_at	ZNHIT6	-0.0784889	-0.0665661	0.0626722	-0.0347758	2.43092e-79	-0.0533874
201395_at	RBM5	-0.0375161	-0.037063	-0.139741	-0.12048	4.22243e-79	-0.0980757
219358_s_at	ADAP2	0.0341814	0.0391861	0.0198068	0.00744587	4.34417e-79	0.0362417

## Sheet: Table C
	Symbol	Breast_UPP	Breast_MAINZ	Breast_UNT	Breast_TRANSBIG	Breast_VDX	Lung_UMHLM	Lung_MSK	Lung_CANDF	aml	aml.GSE14468	colorectal	dlbcl.GSE10846	lipo	dlbcl.GSE4475	ovarian	P	Intercept	Intercept
200687_s_at	SF3B3	-0.241385	-0.182388	-0.143351	-0.149511	-0.19989	-0.134487	-0.196177	-0.128127	-0.0866806	-0.120543	-0.163178	-0.101497	-0.314936	-0.196235	-0.0663685	0	-0.0812157	-0.155932
200783_s_at	STMN1	-0.172114	-0.138222	-0.135232	-0.210603	-0.1721	-0.127391	-0.159111	-0.122546	-0.107505	-0.0965742	-0.0261757	-0.0757063	-0.0910421	-0.09768	-0.0499438	0	-0.0792817	-0.106657
200807_s_at	HSPD1	-0.352053	-0.28808	-0.209746	-0.234558	-0.305731	-0.208467	-0.254221	-0.0894413	-0.169994	-0.216644	-0.116488	-0.156116	-0.251133	-0.26203	-0.0855729	0	-0.134734	-0.191208
200812_at	CCT7	-0.297748	-0.365484	-0.268891	-0.226902	-0.260761	-0.205729	-0.163099	-0.152397	-0.124872	-0.200582	-0.101951	-0.146879	-0.105389	-0.172449	-0.0763567	0	-0.106102	-0.163657
200877_at	CCT4	-0.23295	-0.294304	-0.17416	-0.207796	-0.284707	-0.209969	-0.139244	-0.106169	-0.196873	-0.187095	-0.140327	-0.100144	-0.299834	-0.0596911	-0.0929727	0	-0.133067	-0.157387
200896_x_at	HDGF	-0.328746	-0.287025	-0.239976	-0.219595	-0.305074	-0.163481	-0.236185	-0.17428	-0.16491	-0.130948	-0.211029	-0.115428	-0.100506	-0.205992	-0.106115	0	-0.133938	-0.166876
200910_at	CCT3	-0.351807	-0.270665	-0.166842	-0.214393	-0.259463	-0.152131	-0.198553	-0.165459	-0.130539	-0.208022	-0.126383	-0.162381	-0.212129	-0.158983	-0.0630701	0	-0.0944301	-0.142299
200913_at	PPM1G	-0.241499	-0.124538	-0.204855	-0.182651	-0.20512	-0.234574	-0.233709	-0.197571	-0.100855	-0.18615	-0.169597	-0.0742294	-0.106039	-0.218976	-0.0673073	0	-0.0787049	-0.125746
200957_s_at	SSRP1	-0.257324	-0.230297	-0.197066	-0.202086	-0.253877	-0.141189	-0.133827	-0.125098	-0.145098	-0.174921	-0.181454	-0.142726	-0.00921264	-0.167519	-0.0943641	0	-0.120138	-0.108871
200990_at	TRIM28	-0.199838	-0.173899	-0.0851852	-0.0597827	-0.0944117	-0.166354	-0.154802	-0.119487	-0.125692	-0.164398	-0.117604	-0.0942299	-0.219181	-0.155361	-0.0728047	0	-0.0903372	-0.233057
201013_s_at	PAICS	-0.26412	-0.233429	-0.132355	-0.238093	-0.140923	-0.153797	-0.123677	-0.0967142	-0.105593	-0.135502	-0.0533489	-0.120891	-0.0877584	-0.188835	-0.0533879	0	-0.101659	-0.119391
201014_s_at	PAICS	-0.259874	-0.211983	-0.134549	-0.221792	-0.229472	-0.11771	-0.0966174	-0.067756	-0.0940053	-0.119863	-0.0222214	-0.0901155	-0.193148	-0.123636	-0.0379827	0	-0.0918357	-0.0610962
201090_x_at	TUBA1B	-0.442217	-0.363974	-0.255654	-0.450424	-0.353705	-0.223971	-0.212095	-0.2349	-0.192557	-0.28177	-0.202778	-0.215428	-0.142065	-0.171335	-0.114297	0	-0.142539	-0.131432
201115_at	POLD2	-0.380334	-0.22595	-0.174154	-0.174456	-0.223133	-0.147722	-0.152388	-0.0875995	-0.121186	-0.139909	-0.0626621	-0.0982758	-0.195788	-0.164161	-0.0648031	0	-0.102427	-0.132471
201173_x_at	NUDC	-0.224672	-0.19356	-0.114183	-0.0247368	-0.23245	-0.107052	-0.106422	-0.0856419	-0.160022	-0.1684	-0.103486	-0.138528	-0.138711	-0.15599	-0.063995	0	-0.0806972	-0.15259
201342_at	SNRPC	-0.317346	-0.368578	-0.273942	-0.184762	-0.257788	-0.134134	-0.141127	-0.12045	-0.193336	-0.173364	-0.18151	-0.0678662	-0.1678	-0.156508	-0.0594611	0	-0.0722567	-0.115604
201459_at	RUVBL2	-0.237159	-0.228954	-0.150736	-0.12883	-0.210189	-0.174167	-0.1574	-0.124184	-0.117506	-0.150247	-0.061735	-0.115777	-0.253128	-0.167392	-0.0886276	0	-0.121694	-0.0883948
201479_at	NA	-0.377431	-0.291987	-0.16709	-0.242725	-0.277894	-0.160633	-0.16661	-0.125695	-0.180247	-0.166461	-0.110569	-0.147205	-0.219391	-0.175226	-0.0749892	0	-0.114281	-0.108123
201516_at	SRM	-0.145629	-0.125691	-0.0948511	-0.0685685	-0.102879	-0.108221	-0.156908	-0.0793056	-0.0924206	-0.135665	-0.168042	-0.0722296	-0.186531	-0.124017	-0.0907207	0	-0.0969902	-0.0794343
201555_at	MCM3	-0.323426	-0.252905	-0.189913	-0.247543	-0.254731	-0.146695	-0.168966	-0.0962962	-0.0974894	-0.135855	-0.0414521	-0.088971	-0.214407	-0.145809	-0.0706423	0	-0.0927163	-0.0805589
201577_at	NME1	-0.158195	-0.224746	-0.109256	-0.119677	-0.137081	-0.149926	-0.133781	-0.120981	-0.0654033	-0.0818664	-0.0748846	-0.0884614	-0.224355	-0.162862	-0.0775233	0	-0.0870488	-0.11443
201710_at	MYBL2	-0.103625	-0.0983105	-0.207993	-0.107129	-0.121784	-0.134643	-0.13871	-0.0849782	-0.0397268	-0.0511693	-0.120773	-0.0818156	-0.182034	-0.0956153	-0.0554205	0	-0.0660545	-0.0733524
201770_at	SNRPA	-0.163597	-0.247539	-0.213133	-0.185218	-0.1667	-0.170203	-0.180796	-0.15695	-0.155901	-0.194144	-0.0850039	-0.147282	-0.257202	-0.242751	-0.103871	0	-0.128799	-0.103338
201870_at	TOMM34	-0.280934	-0.0994155	-0.254811	-0.142504	-0.143485	-0.109195	-0.112964	-0.0793355	-0.136284	-0.14055	-0.129826	-0.0958607	-0.060659	-0.0912846	-0.058522	0	-0.0645829	-0.124179
201897_s_at	CKS1B	-0.220045	-0.226967	-0.113272	-0.198463	-0.197511	-0.128019	-0.11593	-0.117769	-0.0599715	-0.0685881	-0.0360884	-0.0344871	-0.0938487	-0.0862572	-0.053145	0	-0.0742901	-0.0992716
201930_at	MCM6	-0.223074	-0.203062	-0.150433	-0.248539	-0.215907	-0.12715	-0.122152	-0.0984983	-0.0903973	-0.106154	-0.0251741	-0.11687	-0.126476	-0.126804	-0.0632718	0	-0.0940206	-0.122916
201947_s_at	CCT2	-0.247222	-0.384099	-0.112743	-0.154512	-0.0825522	-0.132587	-0.0888492	-0.0517796	-0.233041	-0.191397	-0.0391721	-0.145125	0.0233681	-0.24413	-0.0692893	0	-0.0985036	-0.0666032
202095_s_at	BIRC5	-0.126765	-0.123723	-0.111191	-0.148537	-0.147	-0.0817827	-0.0840139	-0.062805	-0.0339663	-0.0558304	-0.0528282	-0.0388073	-0.0567728	-0.0735344	-0.0473223	0	-0.0682637	-0.0771037
202107_s_at	MCM2	-0.205875	-0.174627	-0.153959	-0.166623	-0.213	-0.113883	-0.0941893	-0.0833653	-0.114132	-0.0983322	-0.0861199	-0.0981079	-0.0920192	-0.0990169	-0.0682666	0	-0.0900972	-0.079635
202154_x_at	TUBB3	-0.213407	-0.155538	-0.140022	-0.218572	-0.173014	-0.195619	-0.192195	-0.135698	-0.0470559	-0.164121	-0.0283338	-0.142211	-0.104127	-0.176018	-0.053999	0	-0.0683947	-0.0968976
202188_at	NUP93	-0.0920281	-0.111065	-0.16622	-0.152761	-0.0907402	-0.102118	-0.0968168	-0.0898383	-0.072511	-0.109463	-0.106878	-0.10744	-0.0357753	-0.0527613	-0.0793326	0	-0.0872521	-0.15944
202240_at	PLK1	-0.166777	-0.114406	-0.19672	-0.154136	-0.194518	-0.130516	-0.146114	-0.108895	-0.0430356	-0.0564254	-0.0796759	-0.0816442	0.0101072	-0.0716197	-0.0697328	0	-0.0763579	-0.0751655
202246_s_at	CDK4	-0.288678	-0.293786	-0.123575	-0.132185	-0.253206	-0.0943738	-0.0727808	-0.045353	-0.0993544	-0.151262	-0.117309	-0.130587	0.0362893	-0.176636	-0.09779	0	-0.115151	-0.106097
202264_s_at	TOMM40	-0.292909	-0.227943	-0.217139	-0.311051	-0.196402	-0.218572	-0.265449	-0.11195	-0.126199	-0.196638	-0.136113	-0.103172	-0.189866	-0.143567	-0.0807937	0	-0.0965702	-0.0604403
202415_s_at	HSPBP1	-0.173587	-0.153781	-0.245651	-0.1108	-0.162936	-0.19212	-0.15422	-0.122355	-0.226112	-0.201345	-0.119797	-0.11356	-0.11603	-0.124603	-0.0640716	0	-0.0742315	-0.0732885
202483_s_at	RANBP1	-0.236763	-0.209362	-0.164044	-0.227813	-0.219985	-0.163467	-0.150158	-0.117767	-0.0853458	-0.13067	-0.0378797	-0.0940226	-0.236877	-0.173854	-0.0595194	0	-0.0922437	-0.168193
202580_x_at	FOXM1	-0.139021	-0.147299	-0.113694	-0.137929	-0.149551	-0.0957453	-0.0956092	-0.062922	-0.0388012	-0.0468025	-0.0650852	-0.0918494	-0.0222487	-0.110523	-0.061505	0	-0.0744115	-0.073509
202589_at	TYMS	-0.173008	-0.153726	-0.112239	-0.166118	-0.176716	-0.0978598	-0.0833241	-0.0791196	-0.0744334	-0.0681749	0.00490849	-0.079117	-0.108438	-0.126996	-0.0444786	0	-0.0705354	-0.0661545
202613_at	CTPS1	-0.262124	-0.184779	-0.148514	-0.219088	-0.258905	-0.109468	-0.102639	-0.107444	-0.0792599	-0.0836939	-0.052706	-0.118905	-0.159558	-0.131818	-0.0641666	0	-0.0885228	-0.0597983
202705_at	CCNB2	-0.16655	-0.155387	-0.1542	-0.177119	-0.184157	-0.0937935	-0.0931845	-0.0840975	-0.0336437	-0.0478872	-0.0357606	-0.0732684	-0.100762	-0.116007	-0.0506131	0	-0.0701296	-0.0940489
202715_at	CAD	-0.26746	-0.0984727	-0.197097	-0.11865	-0.123881	-0.157499	-0.160588	-0.11126	-0.0758934	-0.106432	-0.107812	-0.108889	-0.034958	-0.13865	-0.102648	0	-0.104295	-0.0810173
202779_s_at	UBE2S	-0.169689	-0.163162	-0.112579	-0.175986	-0.149412	-0.11781	-0.108949	-0.0924947	-0.0645865	-0.104262	-0.0935039	-0.102216	-0.168796	-0.121447	-0.0673655	0	-0.0937603	-0.0730195
202870_s_at	CDC20	-0.143893	-0.121959	-0.0865492	-0.149125	-0.166315	-0.0734757	-0.0695431	-0.0596678	-0.0297987	-0.0372033	-0.047549	-0.0847655	-0.0536786	-0.0865014	-0.0527618	0	-0.0601644	-0.060808
202954_at	UBE2C	-0.21389	-0.166521	-0.108778	-0.207434	-0.234014	-0.0819522	-0.0868511	-0.0744544	-0.0310937	-0.043628	-0.0864522	-0.0632256	-0.100854	-0.0855088	-0.067301	0	-0.071147	-0.101495
203046_s_at	TIMELESS	-0.284625	-0.171748	-0.195616	-0.272127	-0.232125	-0.165743	-0.187933	-0.102438	-0.0992739	-0.0581267	-0.0507871	-0.0830639	-0.0662226	-0.108382	-0.0683752	0	-0.0755059	-0.0885037
203103_s_at	PRPF19	-0.118927	-0.107018	-0.0656049	0.012525	-0.0464742	-0.197776	-0.210297	-0.124156	-0.135391	-0.208363	-0.226689	-0.168823	-0.0408809	-0.203541	-0.0535081	0	-0.0685225	-0.0811217
203119_at	CCDC86	-0.259445	-0.139084	-0.199119	-0.176511	-0.250197	-0.101576	-0.141413	-0.0883132	-0.0628938	-0.118404	-0.168637	-0.114279	0.0136677	-0.0949188	-0.0621323	0	-0.0768316	-0.070121
203418_at	CCNA2	-0.13397	-0.110385	-0.129865	-0.1183	-0.140368	-0.0929346	-0.0911942	-0.0752898	-0.0247291	-0.0445843	-0.0219038	-0.0495381	-0.0447579	-0.0645356	-0.0578178	0	-0.0604075	-0.0852442
203422_at	POLD1	-0.154313	-0.19012	-0.253609	-0.0972061	-0.19547	-0.135624	-0.128398	-0.104028	-0.0800641	-0.106681	-0.106023	-0.095839	-0.0661847	-0.109372	-0.0531732	0	-0.0619276	-0.113706
203564_at	FANCG	-0.185252	-0.143477	-0.167792	-0.210165	-0.173766	-0.103213	-0.116272	-0.069368	-0.102731	-0.0910116	-0.0466688	-0.0616461	-0.104093	-0.0662523	-0.0798784	0	-0.0854746	-0.0674512
203612_at	BYSL	-0.221326	-0.257633	-0.298081	-0.238281	-0.195033	-0.175154	-0.258517	-0.0901192	-0.159035	-0.151025	-0.0905296	-0.119163	0.000797752	-0.213479	-0.0827518	0	-0.0998501	-0.114966
203744_at	HMGB3	-0.155993	-0.14008	-0.095077	-0.153419	-0.158268	-0.0407494	-0.0449049	-0.0306183	-0.0764911	-0.0811391	-0.0558694	-0.0771382	-0.0883092	-0.116029	-0.0759228	0	-0.0749045	-0.0746733
203755_at	BUB1B	-0.223858	-0.191273	-0.119286	-0.215774	-0.230667	-0.0775432	-0.0789783	-0.0604637	-0.0385488	-0.0421909	-0.0362762	-0.0936814	-0.0682725	-0.105677	-0.0356176	0	-0.0586271	-0.070241
203968_s_at	CDC6	-0.189886	-0.120187	-0.0993885	-0.143768	-0.156833	-0.0971557	-0.134609	-0.116628	-0.0765757	-0.0678315	-0.0332174	-0.0823491	-0.0951148	-0.0687151	-0.0710133	0	-0.0772536	-0.130492
204023_at	RFC4	-0.258728	-0.223862	-0.140798	-0.195518	-0.193219	-0.0827577	-0.0841928	-0.0564533	-0.122486	-0.0975403	-0.0359109	-0.0793038	-0.165653	-0.103245	-0.0410732	0	-0.07961	-0.139423
204026_s_at	ZWINT	-0.197669	-0.187889	-0.104503	-0.215866	-0.192064	-0.110494	-0.0969244	-0.0840731	-0.044971	-0.0520237	-0.0462908	-0.109688	-0.126665	-0.137512	-0.0452415	0	-0.0718174	-0.226959
204033_at	TRIP13	-0.197156	-0.14572	-0.136296	-0.173772	-0.188634	-0.0716605	-0.0743024	-0.0670184	-0.0547232	-0.0567486	-0.0532478	-0.0861988	-0.0968622	-0.0938244	-0.0626128	0	-0.0725122	-0.0719739
204087_s_at	SLC5A6	-0.126071	-0.0750667	-0.0782644	-0.087558	-0.105958	-0.107585	-0.11054	-0.0582043	-0.0592492	-0.124485	-0.0678256	-0.0825297	-0.00712913	-0.082524	-0.0722351	0	-0.0754407	-0.0833003
204126_s_at	CDC45	-0.0807072	-0.0802944	-0.187954	-0.0752049	-0.0937035	-0.113552	-0.132575	-0.0879366	-0.0857811	-0.0812068	-0.0321706	-0.0986251	-0.0031651	-0.126847	-0.0552124	0	-0.0663234	-0.065814
204173_at	MYL6B	-0.208503	-0.123227	-0.110882	0.00757982	-0.0871844	-0.119215	-0.0743161	-0.0720749	-0.0719594	-0.0984635	-0.0525047	-0.0661399	-0.0483376	-0.0845011	-0.0660532	0	-0.074821	-0.0742313
204252_at	CDK2	-0.37793	-0.181569	-0.248893	-0.280874	-0.314365	-0.12258	-0.14167	-0.0696233	-0.0751479	-0.108348	-0.0448268	-0.0733812	-0.144691	-0.0421782	-0.075898	0	-0.0834971	-0.0922944
204558_at	RAD54L	-0.084945	-0.0774066	-0.203982	-0.10476	-0.119806	-0.278736	-0.2275	-0.167325	-0.0961564	-0.102984	-0.136556	-0.111704	0.01298	-0.161044	-0.0610352	0	-0.0695555	-0.246308
204603_at	EXO1	-0.130894	-0.128875	-0.180827	-0.147589	-0.187085	-0.159845	-0.200703	-0.129296	-0.0397135	-0.0967724	-0.0254199	-0.0890745	-0.0262716	-0.100683	-0.0759768	0	-0.0856232	-0.238458
204641_at	NEK2	-0.125669	-0.141011	-0.0960155	-0.162321	-0.145375	-0.0769729	-0.0833132	-0.0755183	-0.0239585	-0.0307569	-0.0158554	-0.0601891	-0.100886	-0.0655405	-0.0323929	0	-0.0545862	-0.144152
204649_at	TROAP	-0.272683	-0.149946	-0.188076	-0.142284	-0.259867	-0.135375	-0.144717	-0.0848076	-0.0516431	-0.0397196	-0.181432	-0.0632708	-0.12028	-0.13372	-0.0543328	0	-0.0611287	-0.217017
204695_at	CDC25A	-0.113975	-0.0867518	-0.217702	-0.0997816	-0.0904285	-0.307963	-0.17611	-0.144441	-0.0536594	-0.0868703	-0.0681566	-0.0962177	0.00807069	-0.161565	-0.0788966	0	-0.0836023	-0.0839805
204767_s_at	FEN1	-0.265755	-0.210541	-0.15492	-0.230289	-0.150981	-0.148652	-0.140581	-0.112114	-0.0833319	-0.0796126	-0.0473265	-0.117175	-0.157899	-0.187452	-0.0772287	0	-0.0949603	-0.227672
204768_s_at	FEN1	-0.279441	-0.218587	-0.154201	-0.243493	-0.223833	-0.118657	-0.109761	-0.0949624	-0.0609698	-0.0708485	-0.0541888	-0.0916914	-0.0366667	-0.0949406	-0.0772298	0	-0.085218	-0.0919318
204817_at	ESPL1	-0.209403	-0.164137	-0.217108	-0.155614	-0.195145	-0.125329	-0.108308	-0.0818566	-0.0361331	-0.0522348	-0.0960601	-0.0895176	0.0129935	-0.0945734	-0.0805286	0	-0.0873491	-0.21547
204825_at	MELK	-0.153641	-0.130845	-0.102377	-0.164001	-0.165889	-0.0782807	-0.0855984	-0.0745355	-0.0359784	-0.0663902	-0.0474438	-0.088128	-0.10963	-0.0828912	-0.0442151	0	-0.0719868	-0.0666376
204826_at	CCNF	-0.21849	-0.157656	-0.206064	-0.0947258	-0.158354	-0.131641	-0.182746	-0.113176	-0.0254519	-0.0670797	-0.144106	-0.0983596	0.0105647	-0.124459	-0.0544077	0	-0.0608725	-0.117589
204947_at	E2F1	-0.143947	-0.108316	-0.238024	-0.135885	-0.128638	-0.18129	-0.211563	-0.0865321	-0.0662482	-0.0841751	-0.12665	-0.113144	0.0225589	-0.144419	-0.062836	0	-0.0712316	-0.0685251
205046_at	CENPE	-0.10277	-0.106389	-0.16192	-0.0792388	-0.125963	-0.122531	-0.118213	-1.28715	-0.0227736	-0.0253301	-0.0372136	-0.0739117	-0.0106971	-0.0815639	-0.0576256	0	-0.0602384	-0.0822534
205085_at	ORC1	-0.0706911	-0.0810298	-0.33101	-0.0949121	-0.0803987	-0.337139	-1.08122	-0.564549	-0.0484632	-0.0466649	-0.0255658	-0.094191	0.0323983	-0.127359	-0.08738	0	-0.0803119	-0.0818503
205436_s_at	H2AFX	-0.215751	-0.188593	-0.13391	-0.202035	-0.191269	-0.137327	-0.149192	-0.0891268	-0.0955595	-0.11057	-0.0530225	-0.0971104	-0.17588	-0.0757708	-0.0713414	0	-0.0921207	-0.0734624
205909_at	POLE2	-0.220779	-0.164532	-0.145165	-0.155185	-0.11559	-0.107487	-0.103935	-0.118529	-0.0583451	-0.0632605	-0.0248662	-0.0602967	0.00655289	-0.0760028	-0.0683693	0	-0.0685401	-0.0546128
206074_s_at	HMGA1	-0.156018	-0.141671	-0.129314	-0.107888	-0.151609	-0.0871323	-0.0947001	-0.0684926	-0.0518815	-0.0853442	-0.121453	-0.0914379	0.0259563	-0.132153	-0.0585779	0	-0.0728149	-0.0964183
206102_at	GINS1	-0.154167	-0.155893	-0.100011	-0.16867	-0.159828	-0.0811342	-0.085365	-0.076	-0.0353906	-0.0509443	-0.0326016	-0.0728749	-0.143696	-0.115526	-0.0487375	0	-0.0638236	-0.0924829
206445_s_at	PRMT1	-0.296176	-0.287664	-0.19166	-0.195962	-0.176616	-0.146567	-0.146176	-0.122065	-0.0713282	-0.158663	-0.073168	-0.0988393	-0.225348	-0.121914	-0.0803541	0	-0.0988399	-0.0721272
206499_s_at	RCC1	-0.265561	-0.245567	-0.19639	-0.176684	-0.151292	-0.10446	-0.1392	-0.0892618	-0.124848	-0.0685805	-0.117756	-0.0900152	-0.20494	-0.114722	-0.0576039	0	-0.0726912	-0.102543
207828_s_at	CENPF	-0.195104	-0.180305	-0.0969542	-0.148751	-0.211537	-0.0956443	-0.0992942	-0.0842805	-0.0387572	-0.0461002	-0.0394483	-0.0930072	-0.0781689	-0.075673	-0.0390205	0	-0.0639004	-0.0921908
208079_s_at	AURKA	-0.144252	-0.143718	-0.108085	-0.159319	-0.164559	-0.0747687	-0.0829897	-0.064784	-0.0187894	-0.0492381	-0.047609	-0.0789123	-0.0791266	-0.0886082	-0.040926	0	-0.0655113	-0.0875296
208676_s_at	PA2G4	-0.264388	-0.294807	-0.147621	-0.150589	-0.104071	-0.184709	-0.140043	-0.148876	-0.145172	-0.192702	-0.112281	-0.154141	-0.122069	-0.177097	-0.0940794	0	-0.116195	-0.124342
208696_at	CCT5	-0.288838	-0.221794	-0.227625	-0.259932	-0.231684	-0.168997	-0.171998	-0.154025	-0.102989	-0.177719	-0.0668207	-0.133352	-0.240315	-0.204882	-0.0825679	0	-0.120973	-0.137251
208795_s_at	MCM7	-0.2295	-0.241543	-0.157128	-0.235973	-0.238473	-0.183141	-0.168288	-0.131063	-0.151713	-0.128303	-0.0817502	-0.102191	-0.217824	-0.0985169	-0.0616757	0	-0.0885254	-0.0791311
208977_x_at	TUBB4B	-0.209061	-0.186627	-0.13526	-0.219265	-0.180349	-0.176291	-0.178215	-0.137273	-0.0488241	-0.137389	-0.0599063	-0.134489	-0.21341	-0.143514	-0.0768844	0	-0.0998716	-0.12119
209026_x_at	TUBB	-0.32728	-0.200639	-0.176702	-0.241683	-0.190344	-0.167685	-0.160999	-0.144225	-0.0731618	-0.169723	-0.079482	-0.113541	-0.31401	-0.131	-0.0888115	0	-0.111935	-0.0877337
209104_s_at	NHP2	-0.232777	-0.236209	-0.133807	-0.0292793	-0.128259	-0.0770495	-0.0737633	-0.0837689	-0.145583	-0.158304	-0.0980681	-0.0603506	-0.216862	-0.220683	-0.0878095	0	-0.113085	-0.0654065
209251_x_at	TUBA1C	-0.448793	-0.385025	-0.267716	-0.46406	-0.381696	-0.26403	-0.2415	-0.259036	-0.190797	-0.271201	-0.171332	-0.194336	-0.0853094	-0.158981	-0.115823	0	-0.146371	-0.165849
209408_at	KIF2C	-0.202769	-0.169238	-0.119944	-0.203954	-0.242012	-0.0854514	-0.0956142	-0.0767762	-0.027203	-0.0462733	-0.0614426	-0.0889322	-0.0409692	-0.0725105	-0.0576259	0	-0.0686487	-0.135883
209464_at	AURKB	-0.144807	-0.155322	-0.171576	-0.179679	-0.186838	-0.111707	-0.116902	-0.0810041	-0.0451313	-0.0574204	-0.0400982	-0.078848	-0.0803618	-0.0643944	-0.0754269	0	-0.0815229	-0.0587346
209680_s_at	KIFC1	-0.115814	-0.0842808	-0.240024	-0.123665	-0.105733	-0.182676	-0.179907	-0.109652	-0.0886361	-0.0950944	-0.201664	-0.0984047	-0.0496396	-0.118689	-0.0599825	0	-0.072085	-0.0657924
209825_s_at	NA	-0.247033	-0.231381	-0.16344	-0.238736	-0.217836	-0.0554066	-0.0677452	-0.0482103	-0.0878758	-0.0891032	-0.0602422	-0.0552925	0.0128137	-0.0620477	-0.0686428	0	-0.0756998	-0.103708
209832_s_at	CDT1	-0.147504	-0.122403	-0.196332	-0.132288	-0.138487	-0.190045	-0.168476	-0.0961683	-0.0698047	-0.068539	-0.0381995	-0.0800072	0.0151302	-0.0749397	-0.0579765	0	-0.0676242	-0.0896729
210052_s_at	TPX2	-0.161539	-0.168161	-0.120506	-0.202926	-0.205418	-0.0824406	-0.0827614	-0.0731981	-0.0504029	-0.0473986	-0.0793274	-0.103601	-0.0718904	-0.110707	-0.0583227	0	-0.0709232	-0.0655141
210821_x_at	CENPA	-0.225178	-0.122612	-0.260544	-0.171357	-0.200516	-0.234726	-0.230176	-0.126445	-0.0871055	-0.0821738	-0.0586774	-0.100303	0.0268523	-0.115183	-0.0733076	0	-0.0767119	-0.0791901
210983_s_at	MCM7	-0.172811	-0.161725	-0.146153	-0.207593	-0.11381	-0.134653	-0.11606	-0.0965655	-0.0580875	-0.119673	-0.0449819	-0.0812346	-0.142181	-0.0727492	-0.0544525	0	-0.0753632	-0.0714651
211042_x_at	MCAM	-0.22943	-0.113383	-0.164178	-0.190889	-0.177645	-0.106545	-0.124346	-0.082725	-0.11567	-0.114934	-0.0634164	-0.143582	-0.119279	-0.146854	-0.0807269	0	-0.0930693	-0.150091
211058_x_at	TUBA1B	-0.546186	-0.420407	-0.283747	-0.485567	-0.366771	-0.2257	-0.222919	-0.228996	-0.218	-0.294464	-0.195819	-0.222512	-0.138057	-0.164517	-0.132397	0	-0.164486	-0.0938763
211072_x_at	TUBA1B	-0.446067	-0.347305	-0.27577	-0.469849	-0.347055	-0.227747	-0.214083	-0.231619	-0.207098	-0.285777	-0.182846	-0.221886	-0.137642	-0.185241	-0.129113	0	-0.160477	-0.146608
211318_s_at	RAE1	-0.273835	-0.28449	-0.175604	-0.126457	-0.175703	-0.109046	-0.133347	-0.0676798	-0.0373227	-0.105469	-0.0896651	-0.0562652	-0.0968493	-0.121542	-0.0893314	0	-0.0918808	-0.121322
211519_s_at	KIF2C	-0.260441	-0.15184	-0.160732	-0.245579	-0.230997	-0.128552	-0.151406	-0.122654	-0.0422856	-0.0824526	-0.0511548	-0.0854902	-0.0156141	-0.0869483	-0.0628807	0	-0.0738698	-0.144939
211714_x_at	TUBB	-0.382322	-0.244347	-0.179978	-0.267654	-0.238944	-0.167607	-0.16373	-0.145102	-0.0761428	-0.175244	-0.0944911	-0.116133	-0.290062	-0.134807	-0.0910589	0	-0.116888	-0.137772
211750_x_at	TUBA1C	-0.339952	-0.354637	-0.241847	-0.463088	-0.359121	-0.24452	-0.242521	-0.239771	-0.170317	-0.265266	-0.170529	-0.186543	-0.07371	-0.177198	-0.0948659	0	-0.119796	-0.142321
211804_s_at	CDK2	-0.0430202	-0.048449	-0.182643	-0.111392	-0.0697555	-0.109127	-0.111469	-0.0587943	-0.0754692	-0.094178	0.00129804	-0.0504843	-0.0321037	-0.0149748	-0.0628392	0	-0.0644947	-0.0662682
212141_at	MCM4	-0.14829	-0.180169	-0.144571	-0.164489	-0.108793	-0.102374	-0.080834	-0.074577	-0.0800909	-0.0743876	-0.0160557	-0.0877176	-0.089427	-0.0926301	-0.0773269	0	-0.0866453	-0.101673
212348_s_at	KDM1A	-0.21574	-0.242031	-0.190277	-0.186009	-0.20833	-0.133821	-0.206718	-0.137181	-0.11851	-0.15869	-0.0213303	-0.106963	-0.258027	-0.123702	-0.072225	0	-0.0840364	-0.0451879
212396_s_at	EMC1	-0.0792844	-0.109568	-0.134453	-0.0673538	-0.0622317	-0.100588	-0.0948524	-0.0484323	-0.0741452	-0.0978909	-0.0598787	-0.101073	-0.121349	-0.111203	-0.0647859	0	-0.0710211	-0.0676909
212563_at	BOP1	-0.145156	-0.143219	-0.123221	-0.119025	-0.152119	-0.0838666	-0.0911548	-0.0710791	-0.107665	-0.0892144	-0.0953578	-0.0991216	-0.060402	-0.100708	-0.048802	0	-0.0755412	-0.0731585
212639_x_at	TUBA1B	-0.469591	-0.372073	-0.239842	-0.506753	-0.38661	-0.248892	-0.221754	-0.235785	-0.181176	-0.278801	-0.149934	-0.19072	-0.144557	-0.177814	-0.0978181	0	-0.123267	-0.0643801
212680_x_at	PPP1R14B	-0.23792	-0.179028	-0.167497	-0.174045	-0.211264	-0.13141	-0.146848	-0.106838	-0.0693088	-0.120687	-0.174072	-0.113135	-0.192074	-0.129843	-0.0675222	0	-0.0993343	-0.0737901
212789_at	NCAPD3	-0.142258	-0.111453	-0.112555	-0.0928349	-0.163037	-0.108302	-0.118508	-0.0821532	-0.0971495	-0.102161	-0.136294	-0.124202	-0.0246289	-0.136565	-0.0658149	0	-0.0782037	-0.089136
212832_s_at	CKAP5	-0.310733	-0.252463	-0.254659	-0.225858	-0.307694	-0.177395	-0.188003	-0.0883974	-0.0636197	-0.130957	-0.0864434	-0.134086	-0.0469381	-0.139777	-0.0759382	0	-0.095657	-0.101664
212949_at	NCAPH	-0.101383	-0.0952622	-0.235522	-0.111225	-0.121442	-0.14264	-0.177195	-0.102585	-0.0523591	-0.0522427	-0.0690038	-0.0936081	0.0153361	-0.106371	-0.0681186	0	-0.0735753	-0.0893111
213008_at	FANCI	-0.128667	-0.109607	-0.137084	-0.129069	-0.145597	-0.116688	-0.126633	-0.0966983	-0.0710169	-0.0838486	-0.0287804	-0.0907121	-0.0336441	-0.0812342	-0.061879	0	-0.0754576	-0.0923747
213088_s_at	DNAJC9	-0.312459	-0.272037	-0.171895	-0.226943	-0.251224	-0.13305	-0.126799	-0.0913152	-0.114699	-0.125775	-0.0621577	-0.131242	-0.0555792	-0.089376	-0.0923482	0	-0.115032	-0.133901
213476_x_at	TUBB3	-0.239753	-0.127919	-0.12541	-0.212108	-0.191882	-0.161658	-0.146514	-0.122687	-0.0339233	-0.107193	-0.0495023	-0.120393	-0.124207	-0.102089	-0.0595825	0	-0.0718396	-0.08163
213646_x_at	TUBA1B	-0.368054	-0.382662	-0.23746	-0.445585	-0.320708	-0.214508	-0.201158	-0.221374	-0.173382	-0.26385	-0.196176	-0.190517	-0.126716	-0.145052	-0.127966	0	-0.155804	-0.0799025
213726_x_at	TUBB4B	-0.240302	-0.175594	-0.139701	-0.216524	-0.210154	-0.180632	-0.203225	-0.142613	-0.0591436	-0.155382	-0.0439994	-0.140579	-0.219751	-0.158011	-0.0826918	0	-0.105389	-0.0703724
214096_s_at	SHMT2	-0.280425	-0.216086	-0.223545	-0.255957	-0.188162	-0.097565	-0.127789	-0.046828	-0.103682	-0.107655	-0.0785979	-0.11819	-0.0614229	-0.128282	-0.0897745	0	-0.100253	-0.130557
214426_x_at	CHAF1A	-0.234699	-0.200585	-0.21408	-0.165704	-0.157059	-0.195976	-0.25128	-0.125278	-0.170505	-0.103433	-0.0789778	-0.166724	-0.163581	-0.170892	-0.096442	0	-0.109906	-0.083249
214710_s_at	CCNB1	-0.207657	-0.197767	-0.117949	-0.216358	-0.231998	-0.0804569	-0.081641	-0.0699489	-0.0326986	-0.0480676	-0.0246135	-0.043258	-0.082556	-0.089247	-0.0345838	0	-0.0609901	-0.158383
215942_s_at	GTSE1	-0.0772926	-0.101688	-0.201165	-0.128854	-0.100135	-0.128023	-0.102082	-0.0845102	-0.0463487	-0.0628228	-0.0665237	-0.0846984	-0.0934767	-0.0804474	-0.0680451	0	-0.0791936	-0.0797707
216026_s_at	POLE	-0.0767875	-0.0877001	-0.170547	-0.0571502	-0.116725	-0.151538	-0.187613	-0.15171	-0.068166	-0.0539877	-0.267114	-0.0720557	0.00779165	-0.133713	-0.0544103	0	-0.0584832	-0.12171
216484_x_at	NA	-0.280596	-0.2458	-0.259103	-0.231721	-0.267815	-0.185707	-0.268546	-0.197909	-0.172605	-0.132817	-0.215167	-0.100191	0.0396893	-0.23553	-0.0991332	0	-0.116063	-0.154556
216548_x_at	HMGB3P1	-0.0974452	-0.110526	-0.148798	-0.0606385	-0.112555	-0.0479515	-0.0508851	-0.0360585	-0.00780581	-0.0662321	-0.0631274	-0.0942554	0.028405	-0.186044	-0.0876133	0	-0.077366	-0.150487
216952_s_at	LMNB2	-0.243351	-0.195192	-0.185342	-0.232383	-0.238571	-0.146733	-0.157638	-0.129904	-0.162558	-0.132226	-0.080952	-0.0914802	-0.0872512	-0.178613	-0.049027	0	-0.0660544	-0.0595617
217398_x_at	GAPDH	-0.357942	-0.310675	-0.249745	-0.293242	-0.194889	-0.198429	-0.208301	-0.191491	-0.10222	-0.172948	-0.118495	-0.245324	-0.240199	-0.0863202	-0.0936247	0	-0.12539	-0.1435
217791_s_at	ALDH18A1	-0.175537	-0.168684	-0.109787	-0.0866989	-0.0826655	-0.0702071	-0.0930654	-0.0258787	-0.0986408	-0.126406	-0.0217665	-0.0915827	-0.0255759	-0.112201	-0.0750845	0	-0.0884496	-0.153736
217829_s_at	USP39	-0.216851	-0.189653	-0.237344	-0.219914	-0.12919	-0.124419	-0.17136	-0.0908296	-0.0820105	-0.150202	-0.111391	-0.0913303	0.018961	-0.0555297	-0.121014	0	-0.12229	-0.0800856
217946_s_at	SAE1	-0.346812	-0.296394	-0.177016	-0.260856	-0.217541	-0.12311	-0.127515	-0.102245	-0.0952682	-0.0917034	-0.114977	-0.114923	-0.174788	-0.0863614	-0.0927867	0	-0.102232	-0.0684595
218009_s_at	PRC1	-0.175887	-0.181956	-0.0936192	-0.18019	-0.201167	-0.0771017	-0.0719053	-0.0635509	-0.0399603	-0.0441148	-0.0395073	-0.0801441	-0.0528102	-0.0385416	-0.0457934	0	-0.0633028	-0.113921
218115_at	ASF1B	-0.186818	-0.179176	-0.191239	-0.229887	-0.213635	-0.126354	-0.136704	-0.0938399	-0.0358706	-0.055933	-0.114384	-0.0829658	-0.0311306	-0.0689335	-0.0568741	0	-0.0670356	-0.0663393
218355_at	KIF4A	-0.208922	-0.165222	-0.13357	-0.18956	-0.215563	-0.084243	-0.098413	-0.0707246	-0.0351041	-0.0674221	-0.0796169	-0.0872162	-0.0459402	-0.0444416	-0.064685	0	-0.0776309	-0.0622914
218399_s_at	CDCA4	-0.279078	-0.258696	-0.166755	-0.244737	-0.27485	-0.139749	-0.123694	-0.0980505	-0.0123049	-0.0914889	-0.15613	-0.0807096	-0.071069	-0.0649849	-0.0741496	0	-0.0826403	-0.0508655
218480_at	AGBL5	-0.0982979	-0.0760238	-0.142796	-0.0894361	-0.0917392	-0.0598332	-0.100426	-0.0502867	-0.0863082	-0.101686	-0.0154756	-0.0664032	0.018064	-0.111323	-0.0636354	0	-0.0671602	-0.162469
218512_at	WDR12	-0.384341	-0.2822	-0.204016	-0.209924	-0.266749	-0.14143	-0.146371	-0.0965909	-0.072308	-0.106809	-0.0365009	-0.0865178	-0.165332	-0.163476	-0.0861766	0	-0.100224	-0.0775617
218653_at	SLC25A15	-0.16518	-0.0387817	-0.201346	-0.0204431	-0.00709584	-0.0953833	-0.125728	-0.0565976	-0.107202	-0.0837186	-0.0514535	-0.0764992	0.0160167	-0.1453	-0.0685186	0	-0.0709984	-0.0585384
218719_s_at	GINS3	-0.063374	-0.0560609	-0.165821	-0.0451413	-0.086943	-0.123749	-0.199587	-0.0799848	-0.0742087	-0.0963616	-0.0704322	-0.0868711	-0.0395959	-0.0869611	-0.0551886	0	-0.0615176	-0.10408
218726_at	HJURP	-0.142096	-0.124669	-0.163421	-0.161673	-0.184736	-0.139071	-0.135961	-0.12345	-0.0242357	-0.0417324	-0.0850061	-0.085818	-0.158968	-0.0693773	-0.0617356	0	-0.0700643	-0.108489
219004_s_at	MIS18A	-0.229884	-0.238576	-0.149066	-0.234623	-0.203442	-0.105047	-0.121825	-0.0593523	-0.0811447	-0.0889307	-0.0248778	-0.0662424	-0.0782204	-0.0812227	-0.0902534	0	-0.0894167	-0.101915
219588_s_at	NCAPG2	-0.239135	-0.237012	-0.173351	-0.209704	-0.213737	-0.122535	-0.152935	-0.08355	-0.0628001	-0.0586417	-0.0342018	-0.0961716	-0.142713	-0.0730522	-0.0670347	0	-0.0801623	-0.090321
220651_s_at	MCM10	-0.114662	-0.0981344	-0.122264	-0.106627	-0.116537	-0.0947207	-0.101326	-0.0952308	-0.0448357	-0.052952	-0.0429863	-0.0577686	0.00520172	-0.0591543	-0.0580547	0	-0.0639904	-0.0895605
221436_s_at	CDCA3	-0.129651	-0.144405	-0.187957	-0.141313	-0.145069	-0.127375	-0.14944	-0.0844638	-0.0499152	-0.0750679	-0.100265	-0.0859008	0.00354078	-0.100876	-0.0676211	0	-0.0814769	-0.0808216
221520_s_at	CDCA8	-0.0895576	-0.0960843	-0.170551	-0.109188	-0.113326	-0.128707	-0.153714	-0.0906784	-0.0395121	-0.0837572	-0.0822044	-0.0892779	-0.0449392	-0.116649	-0.0652212	0	-0.0813131	-0.0857415
221521_s_at	GINS2	-0.11176	-0.135573	-0.109998	-0.141784	-0.105732	-0.100539	-0.113995	-0.0872107	-0.0617626	-0.0571937	-0.0361294	-0.0442175	-0.0792285	-0.0829668	-0.0657059	0	-0.0723416	-0.133634
221539_at	EIF4EBP1	-0.115499	-0.0997566	-0.0916807	-0.120567	-0.116733	-0.0979419	-0.0961164	-0.0704394	-0.0960676	-0.125758	-0.0432617	-0.00363796	-0.113993	-0.0972635	-0.0732992	0	-0.0787007	-0.0827011
221591_s_at	FAM64A	-0.264991	-0.186849	-0.210036	-0.194228	-0.231687	-0.111226	-0.12625	-0.0680662	-0.0222214	-0.0478355	-0.0717588	0.0294919	-0.0205337	-0.0469818	-0.0716513	0	-0.0749932	-0.130236
222036_s_at	MCM4	-0.232436	-0.206014	-0.119502	-0.211613	-0.200491	-0.105063	-0.0966692	-0.081085	-0.0756908	-0.105079	-0.026331	-0.0975412	-0.158298	-0.113645	-0.04399	0	-0.080074	-0.117513
222037_at	MCM4	-0.146885	-0.137545	-0.109616	-0.126235	-0.132687	-0.128029	-0.104595	-0.0996884	-0.0619931	-0.0591408	-0.0236491	-0.0796498	-0.032712	-0.083148	-0.0680316	0	-0.0718755	0.102302
222039_at	KIF18B	-0.168058	-0.144399	-0.154146	-0.190804	-0.17526	-0.104816	-0.111293	-0.0796492	-0.0363866	-0.0352445	-0.0537734	-0.109973	-0.101704	-0.0731931	-0.0619906	0	-0.0696793	-0.125699
38158_at	ESPL1	-0.221514	-0.177688	-0.230536	-0.206687	-0.218699	-0.126277	-0.128663	-0.0907527	-0.0255652	-0.0474038	-0.104139	-0.0891842	-0.0109463	-0.108984	-0.0706363	0	-0.0766534	-0.0850429
48808_at	DHFR	-0.135331	-0.152073	-0.116053	-0.0870378	-0.071019	-0.0559819	-0.0780089	-0.0600115	-0.0804151	-0.100135	-0.0319893	-0.0853537	-0.152896	-0.127421	-0.0628413	0	-0.071854	-0.114765
213520_at	RECQL4	-0.0789544	-0.0553784	-0.182149	-0.0615275	-0.0616395	-0.170755	-0.130595	-0.102868	-0.0764969	-0.0733745	-0.162223	-0.0748091	0.0207928	-0.10784	-0.0536449	4.7526e-308	-0.0613696	-0.112867
202726_at	LIG1	-0.222533	-0.119196	-0.175455	-0.119163	-0.128163	-0.150265	-0.133945	-0.103827	-0.106221	-0.0972891	-0.0943821	-0.078486	0.00867075	-0.078287	-0.0737739	4.76875e-308	-0.0800087	-0.138975
218585_s_at	DTL	-0.166062	-0.138041	-0.0762244	-0.187836	-0.160291	-0.0973493	-0.0950653	-0.0882781	-0.0601576	-0.0577788	-0.0100019	-0.0595302	-0.0892953	-0.0693147	-0.0455314	4.89668e-308	-0.0649216	-0.160569
203362_s_at	MAD2L1	-0.173562	-0.174277	-0.106473	-0.154089	-0.181769	-0.0865248	-0.0859581	-0.0772661	-0.0618869	-0.0565689	-0.0174089	-0.0293432	-0.119682	-0.0750799	-0.0119564	7.82433e-308	-0.0600775	0.10366
220688_s_at	MRTO4	-0.144998	-0.171109	-0.236962	-0.1331	-0.145172	-0.139069	-0.161543	-0.0824771	-0.127651	-0.144784	-0.0438096	-0.0687592	-0.10243	-0.13452	-0.0902582	1.03973e-307	-0.107919	-0.0583712
202503_s_at	KIAA0101	-0.189106	-0.172687	-0.103215	-0.180596	-0.160852	-0.0895026	-0.0682729	-0.0698102	-0.0674581	-0.0532043	-0.0226455	-0.0340036	-0.0945728	-0.132271	-0.0381135	1.08897e-307	-0.060512	-0.124502
204092_s_at	AURKA	-0.167894	-0.17099	-0.134252	-0.196365	-0.209915	-0.11427	-0.149976	-0.0846424	-0.0231175	-0.0677733	-0.0702989	-0.0766144	-0.0174346	-0.106391	-0.0657522	1.20473e-307	-0.085019	-0.0746396
203316_s_at	SNRPE	-0.335639	-0.300034	-0.127698	-0.159382	-0.0723336	-0.164371	-0.192437	-0.126479	-0.2775	-0.231496	-0.0327136	-0.04084	-0.230075	-0.217941	-0.0672033	9.01323e-307	-0.116323	-0.105761
208799_at	PSMB5	-0.288495	-0.335312	-0.13616	-0.173147	-0.190475	-0.172266	-0.157912	-0.166243	-0.129669	-0.131937	-0.0643148	-0.135911	-0.272232	-0.141095	-0.0624067	1.18034e-306	-0.0830847	-0.0655204
201292_at	TOP2A	-0.14866	-0.136674	-0.0762115	-0.145692	-0.148013	-0.0859181	-0.0763534	-0.0700066	-0.0263407	-0.0350917	-0.0445128	-0.0915864	-0.0909926	-0.100702	-0.034285	1.22679e-306	-0.0529615	-0.124047
209053_s_at	WHSC1	-0.135191	-0.140578	-0.0795435	-0.151835	-0.121796	-0.110243	-0.115187	-0.0858614	-0.0538326	-0.0638967	-0.0434195	-0.0728078	-0.00807609	-0.0688974	-0.0536121	1.70215e-306	-0.0665221	-0.154514
215773_x_at	PARP2	-0.24629	-0.129146	-0.156765	-0.105032	-0.120345	-0.119646	-0.1328	-0.0984266	-0.143053	-0.180762	-0.00508545	-0.154054	-0.0479547	-0.124398	-0.0624325	8.10956e-306	-0.0727913	-0.0855044
204752_x_at	PARP2	-0.165046	-0.128752	-0.116144	-0.111908	-0.0956946	-0.124839	-0.131513	-0.0975272	-0.164599	-0.17545	-0.0247734	-0.158778	-0.0451047	-0.130764	-0.0631178	1.47622e-304	-0.0733015	-0.0523471
212020_s_at	MKI67	-0.179422	-0.122381	-0.145853	-0.158978	-0.206643	-0.138762	-0.150035	-0.0950168	-0.0182381	-0.0476638	-0.0596826	-0.0635166	0.00759668	-0.0825568	-0.0614297	2.35344e-303	-0.0628058	-0.0707702
210334_x_at	BIRC5	-0.310969	-0.165783	-0.244007	-0.194892	-0.228502	-0.185395	-0.148875	-0.0863009	-0.0429716	-0.0738048	-0.0360285	-0.0420528	-0.00684604	-0.15467	-0.0676777	3.82987e-303	-0.0724925	-0.183903
213453_x_at	GAPDH	-0.346382	-0.315798	-0.220512	-0.297696	-0.246905	-0.197732	-0.205994	-0.17382	-0.0898062	-0.164546	-0.104554	-0.234722	-0.237627	-0.082305	-0.0826264	2.22351e-302	-0.119002	-0.08855
218308_at	TACC3	-0.100347	-0.106416	-0.1342	-0.157479	-0.125921	-0.129634	-0.133443	-0.10319	-0.108249	-0.085383	-0.0493403	-0.0840079	-0.0785555	-0.128401	-0.0591169	2.1119e-301	-0.07584	-0.0991788
201475_x_at	MARS	-0.308593	-0.240386	-0.203132	-0.21737	-0.267072	-0.124843	-0.119022	-0.079092	-0.122423	-0.0820157	-0.0914064	-0.121422	-0.0229566	-0.122134	-0.0878466	2.13338e-301	-0.0936867	-0.116916
203677_s_at	TARBP2	0.0222509	0.0493089	0.0658502	0.111661	0.189122	-0.16003	-0.174667	-0.100784	-0.203479	-0.144165	-0.154881	-0.0425835	0.00826855	-0.102615	-0.0754093	2.6313e-300	-0.0772869	-0.150505
205895_s_at	NOLC1	-0.290276	-0.240376	-0.193217	-0.171334	-0.20415	-0.130188	-0.118028	-0.0901031	-0.116312	-0.097077	-0.0435395	-0.0762585	0.0224255	-0.082385	-0.0555532	1.40888e-298	-0.0675202	-0.081161
218336_at	PFDN2	-0.293221	-0.228494	-0.14883	-0.210005	-0.234543	-0.146511	-0.168579	-0.127291	-0.094781	-0.1893	-0.0642293	-0.107633	-0.0535646	-0.057778	-0.0759114	1.54325e-298	-0.0952818	-0.14032
218755_at	KIF20A	-0.190708	-0.175672	-0.129434	-0.185234	-0.21581	-0.0983884	-0.103663	-0.0890661	-0.0283274	-0.0423643	-0.0219557	-0.0875871	-0.0849086	-0.077011	-0.0488742	3.48241e-298	-0.0654589	-0.120801
201755_at	MCM5	-0.0662953	-0.0817796	-0.168281	-0.0886467	-0.0699674	-0.121175	-0.129823	-0.0964303	-0.0897839	-0.112609	-0.0429425	-0.0818463	-0.036678	-0.0413142	-0.0524085	2.60457e-297	-0.0645321	-0.132946
207939_x_at	RNPS1	-0.182941	-0.0840648	-0.228629	-0.0349245	-0.126396	-0.148245	-0.257772	-0.134333	-0.0726165	-0.308541	-0.13665	-0.119042	-0.221866	-0.258658	-0.0757293	1.83935e-296	-0.0843582	-0.102214
203214_x_at	CDK1	-0.208329	-0.159445	-0.126617	-0.139403	-0.195707	-0.0816981	-0.0908398	-0.0826289	-0.0201223	-0.0415977	-0.0231412	-0.0413331	-0.0645597	-0.0520307	-0.0541647	2.04367e-296	-0.0601992	-0.0943429
203967_at	CDC6	-0.160626	-0.111969	-0.0905378	-0.108942	-0.11795	-0.0853716	-0.106675	-0.0817006	-0.0520908	-0.0652428	-0.0275818	-0.0630891	0.000814848	-0.0669537	-0.0715258	2.07937e-296	-0.07169	-0.120833
219997_s_at	COPS7B	-0.103601	-0.0990976	-0.146287	-0.0789797	-0.0962475	-0.0679376	-0.103753	-0.102878	-0.119422	-0.124684	-0.185922	-0.065414	0.0233391	-0.0399963	-0.0681061	5.57168e-296	-0.0702164	-0.0848489
213811_x_at	TCF3	-0.104667	-0.0133674	-0.14447	-0.0870341	-0.111857	-0.122364	-0.16462	-0.117388	-0.114286	-0.0911335	-0.0897162	-0.0798554	-0.0565695	-0.0422046	-0.0743906	1.23986e-295	-0.0778182	-0.10581
210776_x_at	TCF3	-0.025435	-0.0246801	-0.104216	-0.0133248	-0.0942636	-0.0952364	-0.143725	-0.0834138	-0.12754	-0.0948341	-0.0917429	-0.0792785	-0.18914	-0.0489845	-0.0745585	1.83494e-295	-0.0779401	-0.116902
204819_at	FGD1	-0.17943	-0.144896	-0.197268	-0.0900136	-0.196935	-0.108422	-0.14633	-0.0872129	0.0446206	0.122638	-0.121154	-0.074163	-0.0644075	0.344525	-0.0636592	3.70953e-294	-0.0663618	-0.1316
209100_at	IFRD2	-0.167234	-0.0210964	-0.177011	-0.10457	-0.161023	-0.041458	-0.133453	-0.0222381	-0.121668	-0.139768	-0.153499	-0.0931485	-0.0309044	-0.111019	-0.0732638	3.93903e-294	-0.0887289	-0.0712469
201970_s_at	NASP	-0.175553	-0.193095	-0.0908365	-0.11141	-0.15409	-0.132314	-0.11284	-0.0937347	-0.11536	-0.159558	-0.0237162	-0.0878309	-0.177597	-0.180026	-0.0487632	2.40889e-292	-0.0675467	-0.0984124
217025_s_at	DBN1	-0.161691	-0.0821937	-0.143438	-0.0902582	-0.124567	-0.0748836	-0.0865052	-0.0733752	-0.0350541	-0.0241689	-0.0939071	-0.0565322	-0.0818959	-0.0361589	-0.0550029	3.45622e-292	-0.0546111	-0.0617863
213175_s_at	SNRPB	-0.240273	-0.241593	-0.166778	-0.199044	-0.157618	-0.163103	-0.163983	-0.133159	-0.0569456	-0.112205	-0.061203	-0.120742	-0.18578	-0.160928	-0.0903126	4.24262e-292	-0.105814	-0.0847719
218039_at	NUSAP1	-0.185045	-0.18794	-0.101725	-0.217474	-0.195654	-0.108554	-0.0997572	-0.0819873	-0.0504702	-0.0578513	-0.0271619	-0.0880823	-0.09842	-0.0942694	-0.0397522	5.28184e-292	-0.0685377	-0.136499
202690_s_at	SNRPD1	-0.293395	-0.263066	-0.139348	-0.194223	-0.219883	-0.152797	-0.158418	-0.11115	-0.227754	-0.206127	-0.00211218	-0.075653	-0.246868	-0.127484	-0.014444	1.07432e-291	-0.102456	-0.104767
218619_s_at	SUV39H1	-0.204867	-0.0798199	-0.284944	-0.108319	-0.134817	-0.15413	-0.182276	-0.0550035	-0.116107	-0.0938025	-0.0790485	-0.0840481	0.0132383	-0.0712986	-0.0575179	1.25285e-291	-0.0645781	-0.0641873
204267_x_at	PKMYT1	-0.208581	-0.156666	-0.230304	-0.23163	-0.213591	-0.211585	-0.244293	-0.121555	-0.0731839	-0.147139	-0.308049	-0.1021	0.0320061	-0.118611	-0.0398269	1.39929e-291	-0.0452346	-0.109869
219556_at	C16orf59	-0.0776159	-0.0599707	-0.28422	-0.067311	-0.0715905	-0.529368	-2.65618	-0.792857	-0.159231	-0.159808	-0.10706	-0.141976	0.0335509	-0.194209	-0.0651351	2.18776e-291	-0.0656443	-0.0851113
200956_s_at	SSRP1	-0.255149	-0.178458	-0.160983	-0.183222	-0.137465	-0.170309	-0.178333	-0.130935	-0.0665168	-0.158061	-0.0676684	-0.12386	-0.261124	-0.146892	-0.0638528	3.65381e-291	-0.104175	-0.107913
200895_s_at	FKBP4	-0.148522	-0.0998471	-0.0405263	-0.0229804	-0.0732667	-0.106887	-0.169867	-0.105168	-0.0922917	-0.0782212	-0.0810145	-0.103817	-0.0718443	-0.137084	-0.0630382	1.92532e-290	-0.0733292	-0.0715842
203976_s_at	CHAF1A	-0.073693	-0.0868388	-0.19471	-0.0594948	-0.0757351	-0.182169	-0.218804	-0.158742	-0.0639397	-0.0695573	-0.0520383	-0.0845533	0.0246656	-0.0808378	-0.0550616	1.98897e-290	-0.062257	-0.111731
212581_x_at	GAPDH	-0.37943	-0.287486	-0.252197	-0.266187	-0.267388	-0.215136	-0.233682	-0.207895	-0.12265	-0.198363	-0.0847477	-0.248583	-0.193708	-0.0953686	-0.102389	2.53312e-290	-0.140656	-0.0716424
208002_s_at	ACOT7	-0.205039	-0.177761	-0.105758	-0.182347	-0.200071	-0.072774	-0.0965188	-0.0579793	-0.0910259	-0.0719154	-0.0201027	-0.0447173	0.00173256	-0.0683636	-0.0771961	1.39259e-289	-0.0750576	-0.143971
208644_at	PARP1	-0.26278	-0.180747	-0.158195	-0.145607	-0.225981	-0.101516	-0.207734	-0.120208	-0.10877	-0.15237	-0.0279232	-0.0969521	-0.121497	0.00207818	-0.0606995	4.82316e-289	-0.0753781	-0.102698
205053_at	PRIM1	-0.26558	-0.186269	-0.140241	-0.142494	-0.13594	-0.0770937	-0.0962664	-0.0682485	-0.0740173	-0.0571228	-0.022781	-0.0236424	-0.0233708	-0.054907	-0.0680613	6.67597e-289	-0.0645585	-0.0988832
215747_s_at	RCC1	-0.23396	-0.160929	-0.290451	-0.198467	-0.11445	-0.135376	-0.160247	-0.0690614	-0.0829309	-0.121052	-0.103216	-0.107497	0.0194657	-0.171464	-0.0549626	1.73806e-288	-0.0614674	-0.0668942
210766_s_at	CSE1L	-0.285011	-0.221964	-0.164491	-0.166319	-0.138133	-0.143439	-0.147764	-0.055947	-0.0749543	-0.113413	-0.0673126	-0.124818	-0.173072	-0.140466	-0.0779279	5.12715e-288	-0.0993812	-0.150871
200822_x_at	TPI1	-0.30272	-0.345446	-0.213109	-0.268183	-0.294356	-0.185935	-0.20599	-0.142587	-0.0994585	-0.107869	-0.133981	-0.156605	-0.225312	-0.0966152	-0.0993698	1.05038e-287	-0.12989	-0.0774987
33814_at	PAK4	-0.152647	-0.055915	-0.0841739	-0.0541923	-0.0885212	-0.121682	-0.171025	-0.0831142	-0.00479063	-0.0677926	-0.238809	-0.160362	0.0351181	-0.143293	-0.062647	2.41689e-287	-0.0655076	-0.085183
213179_at	RQCD1	-0.274874	-0.191877	-0.170417	-0.188638	-0.192533	-0.120693	-0.149459	-0.117818	-0.0197148	-0.194015	-0.0930963	-0.128816	-0.16122	-0.0503744	-0.0984174	2.61709e-287	-0.10469	-0.0886233
220443_s_at	VAX2	-0.0560863	-0.031035	-0.16531	-0.04324	-0.0417929	-0.296011	-0.0139117	-0.199621	0.0621027	-0.0326161	-0.211785	0.185221	0.0607174	0.163763	-0.0815352	5.07463e-287	-0.0784778	-0.108344
206364_at	KIF14	-0.18513	-0.158222	-0.147074	-0.136664	-0.211938	-0.0805884	-0.0874235	-0.0898842	-0.0331354	-0.0387783	-0.00171398	-0.070055	-0.0666651	-0.0839183	-0.0494403	6.42568e-287	-0.0599424	-0.0987541
212739_s_at	NME4	-0.0868554	-0.113314	-0.0489382	0.011647	-0.0375893	-0.042425	-0.0559823	-0.0558694	-0.127501	-0.120186	-0.096223	-0.0353716	-0.0730232	-0.0144493	-0.0724562	7.69415e-287	-0.0746467	-0.0920432
203550_s_at	FAM189B	-0.114951	-0.128006	-0.171341	-0.0878682	-0.105959	-0.123075	-0.216415	-0.0997146	-0.0698489	-0.108393	-0.230529	-0.0831829	-0.0858908	-0.127269	-0.0634959	8.66512e-287	-0.0696794	-0.0693684
202148_s_at	PYCR1	-0.18631	-0.150357	-0.163519	-0.126913	-0.170823	-0.0966257	-0.124483	-0.0616431	-0.0727325	-0.0863943	-0.176515	-0.0813894	-0.0587641	-0.101864	-0.0671375	1.57273e-286	-0.0737406	-0.140611
204728_s_at	WDHD1	-0.14203	-0.0860405	-0.305446	-0.0795763	-0.0954202	-0.144087	-0.160868	-0.222077	-0.0332415	-0.0894058	0.0140317	-0.108769	0.0209498	-0.0969937	-0.10514	2.13121e-286	-0.0958574	-0.0913641
214383_x_at	KLHDC3	-0.244114	-0.173799	-0.176518	-0.174741	-0.112781	-0.0797223	-0.00445584	-0.0545221	-0.0641415	-0.111915	-0.0170245	-0.0467936	-0.0728526	-0.0501456	-0.0764451	2.77625e-286	-0.0739523	-0.113664
205393_s_at	CHEK1	-0.123821	-0.157942	-0.141171	-0.141055	-0.157028	-0.105812	-0.128252	-0.110654	-0.0881027	-0.0795252	-0.0026312	-0.0753208	-0.00943185	-0.0878407	-0.0534892	1.56852e-285	-0.0733319	-0.13859
208941_s_at	SEPHS1	-0.227067	-0.18951	-0.148559	-0.196396	-0.1955	-0.115164	-0.135503	-0.104203	-0.146229	-0.14033	-0.0413113	-0.085382	-0.0336857	-0.0679978	-0.0637288	3.15171e-285	-0.0787357	-0.0811448
208758_at	ATIC	-0.26947	-0.211754	-0.111832	0.0181206	0.0384729	-0.143761	-0.117201	-0.109863	-0.111698	-0.14829	-0.0293907	-0.141776	-0.000333708	-0.157384	-0.0724958	4.88756e-285	-0.100558	-0.0655657
213762_x_at	NA	-0.355747	-0.183916	-0.224857	-0.0422044	-0.230386	-0.17189	-0.120913	-0.111945	-0.228164	-0.236849	-0.0830673	-0.148862	-0.256491	-0.272373	-0.108751	8.2428e-285	-0.139331	-0.104593
219076_s_at	PXMP2	-0.129025	-0.16768	-0.0840194	-0.0539414	-0.0514716	-0.0878014	-0.12009	-0.0329075	-0.089355	-0.126737	0.0203583	-0.0516242	-0.0452305	-0.0884655	-0.0701149	1.05802e-284	-0.074278	-0.132493
203145_at	SPAG5	-0.175952	-0.152013	-0.140534	-0.166159	-0.173989	-0.141866	-0.15428	-0.126135	-0.0544794	-0.0703228	-0.0312525	-0.105378	0.00650019	-0.0847496	-0.0749392	1.57284e-284	-0.0892599	-0.108491
203022_at	RNASEH2A	-0.254271	-0.240833	-0.179562	-0.207565	-0.250123	-0.127177	-0.15774	-0.0732209	-0.0990134	-0.0868122	-0.0608072	-0.0888368	-0.0425542	-0.0870246	-0.0553359	2.17696e-284	-0.0839182	-0.115889
222077_s_at	RACGAP1	-0.216672	-0.202676	-0.118288	-0.260602	-0.208372	-0.113649	-0.119766	-0.0993018	-0.0390425	-0.0553857	-0.0392722	-0.0877229	-0.0978484	-0.0644806	-0.0488242	3.06168e-284	-0.0701355	-0.0916632
210125_s_at	BANF1	-0.26898	-0.225601	-0.121454	-0.130219	-0.179622	-0.193846	-0.207637	-0.171355	-0.0646633	-0.168247	-0.125432	-0.0873518	-0.340933	-0.105387	-0.0870688	8.28816e-284	-0.105919	-0.179479
219000_s_at	DSCC1	-0.125899	-0.110828	-0.138876	-0.13965	-0.160962	-0.105979	-0.145928	-0.097581	-0.0873543	-0.087561	-0.0445893	-0.04602	-0.0375588	-0.0811176	-0.0626515	9.95978e-284	-0.0779719	-0.110468
219918_s_at	ASPM	-0.123697	-0.134902	-0.0814884	-0.092015	-0.175308	-0.0689626	-0.0738416	-0.0550071	-0.022745	-0.0301263	-0.0127201	-0.0655619	-0.0616707	-0.0670852	-0.0300191	1.91187e-283	-0.0480123	0.0788367
212424_at	PDCD11	-0.133739	-0.00575205	-0.211173	-0.0135543	-0.0282464	-0.126917	-0.156222	-0.138901	-0.0753431	-0.129793	-0.161849	-0.0820518	-0.133683	-0.121648	-0.0586503	1.95746e-283	-0.0660582	-0.100514
212087_s_at	ERAL1	-0.136976	-0.0502113	-0.0670274	-0.0980419	-0.0685598	-0.192927	-0.215752	-0.122647	-0.165442	-0.229451	-0.140789	-0.165547	0.0281377	-0.144781	-0.0753959	9.39088e-283	-0.0896543	-0.119183
217099_s_at	GEMIN4	-0.0274252	-0.0390196	-0.0685357	-0.0713365	-0.0982923	-0.0365958	-0.0429064	-0.0312484	-0.0437633	-0.0748846	-0.05269	-0.0693457	0.0310395	-0.061427	-0.0666124	3.23547e-282	-0.0640153	-0.0813978
209642_at	BUB1	-0.16845	-0.154679	-0.13275	-0.158905	-0.201206	-0.0864081	-0.107387	-0.101754	-0.0365868	-0.043283	-0.0136009	-0.0451965	-0.0963727	-0.0540462	-0.0366667	4.98299e-282	-0.0562658	-0.0713766
202338_at	TK1	-0.190675	-0.145082	-0.144414	-0.174257	-0.192069	-0.11083	-0.131924	-0.0725907	-0.05203	-0.0818353	-0.0392816	-0.0794333	0.0175309	-0.0314206	-0.046208	5.45361e-282	-0.0574595	-0.105072
213007_at	FANCI	-0.193461	-0.217937	-0.127605	-0.191482	-0.193217	-0.105649	-0.10866	-0.0687914	-0.0615303	-0.0735788	-0.0246444	-0.0885826	-0.11676	-0.0784183	-0.0482791	1.18072e-280	-0.0764427	-0.0634933
213378_s_at	NA	-0.0093855	0.00924574	-0.121691	-0.10088	-0.145336	-0.0727923	-0.0966357	-0.0461669	-0.0558158	-0.049486	-0.0973687	-0.0347969	-0.0689966	-0.0869029	-0.0462703	1.47943e-280	-0.0469148	-0.192997
203554_x_at	PTTG1	-0.21631	-0.153679	-0.122826	-0.169054	-0.211833	-0.0745308	-0.0744001	-0.0741745	-0.0630595	-0.0564708	-0.0389826	-0.0594385	-0.0896039	-0.105413	-0.0638717	2.59215e-280	-0.0694876	-0.104061
212021_s_at	MKI67	-0.290941	-0.183452	-0.200674	-0.230592	-0.251958	-0.106365	-0.125383	-0.0771692	-0.00907847	-0.0325931	-0.0224251	-0.0686888	-0.00216305	-0.0474894	-0.0418486	1.30093e-279	-0.045815	-0.0859589
201420_s_at	WDR77	-0.238521	-0.22027	-0.296429	-0.242284	-0.179583	-0.0997524	-0.126251	-0.117121	-0.130216	-0.144572	-0.0599606	-0.114147	-0.0166749	-0.142888	-0.0474875	2.42744e-279	-0.0584135	-0.115756
AFFX-HUMGAPDH/M33197_3_at	GAPDH	-0.332155	-0.325361	-0.281886	-0.293109	-0.193127	-0.213406	-0.251153	-0.230251	-0.071448	-0.197567	-0.0400855	-0.293694	-0.233929	-0.149508	-0.10236	6.48882e-279	-0.134491	-0.0850076
218104_at	TEX10	-0.221146	-0.023548	-0.209675	-0.130771	-0.193567	-0.129745	-0.176994	-0.121837	-0.0769577	-0.101517	-0.0900438	-0.0908495	-0.135446	-0.102657	-0.0635152	1.23248e-278	-0.0717377	-0.133563
205733_at	BLM	-0.187214	-0.0970947	-0.178802	-0.171051	-0.227529	-0.108976	-0.104509	-0.0354996	-0.0312015	-0.0624587	-0.0483661	-0.0522527	0.0278767	-0.0429992	-0.0588676	2.91564e-278	-0.059298	-0.0962861
220011_at	AUNIP	-0.110919	-0.0355453	-0.184748	-0.190513	-0.167456	-0.207151	-0.46431	-0.102148	-0.0971688	-0.098205	-0.128103	-0.10693	0.0295927	-0.173234	-0.0782846	2.94298e-278	-0.0816975	-0.193637
212023_s_at	MKI67	-0.16274	-0.121708	-0.191138	-0.138202	-0.158566	-0.139403	-0.162843	-0.0976209	-0.0333367	-0.0393838	-0.0384769	-0.069627	-0.114364	-0.049534	-0.0628495	3.8633e-278	-0.064561	-0.091823
212167_s_at	SMARCB1	-0.225645	-0.120459	-0.142981	-0.180699	-0.17547	-0.100751	-0.12855	-0.0800962	-0.100948	-0.163133	-0.148608	-0.0630398	-0.0886652	-0.0435456	-0.0798045	5.92352e-278	-0.0839075	-0.0848822
209773_s_at	RRM2	-0.153033	-0.131502	-0.0826705	-0.146973	-0.171098	-0.0665849	-0.0567827	-0.0486913	-0.0208319	-0.0342186	-0.0319888	-0.0718525	-0.0535633	-0.0547589	-0.0445346	1.07074e-277	-0.0488959	-0.112854
202261_at	VPS72	-0.288325	-0.209117	-0.156599	-0.2054	-0.227389	-0.100096	-0.189711	-0.0904409	-0.0730825	-0.0720697	-0.10064	-0.0732217	-0.102467	-0.00467877	-0.106818	1.85044e-277	-0.0949603	-0.119177
203154_s_at	PAK4	-0.126552	-0.0434826	-0.106696	-0.0476915	-0.0606327	-0.127281	-0.189936	-0.0696651	0.0146365	-0.0386691	-0.214633	-0.0980953	0.00149628	-0.0597201	-0.0619264	3.91004e-277	-0.0628702	-0.107631
217895_at	PTCD3	-0.314424	0.0951875	-0.166583	-0.0963675	-0.118572	-0.13852	-0.163295	-0.0613921	-0.0910466	-0.0799658	-0.0961668	-0.0520249	-0.0885456	-0.0900389	-0.0822816	1.72568e-276	-0.0836434	-0.181655
204441_s_at	POLA2	-0.137703	-0.162274	-0.226717	-0.132787	-0.109503	-0.168204	-0.249593	-0.124587	-0.124303	-0.0715845	-0.0448454	-0.110392	-0.064927	-0.108199	-0.064464	2.78278e-276	-0.0731318	-0.0906385
210559_s_at	CDK1	-0.182854	-0.163037	-0.105903	-0.132845	-0.204592	-0.0815707	-0.0893887	-0.0731351	-0.0174022	-0.0423168	-0.0229952	-0.0491739	-0.0414206	-0.064232	-0.0448198	1.53104e-275	-0.0585892	-0.0992133
201277_s_at	HNRNPAB	-0.29534	-0.353582	-0.186076	-0.230382	-0.232438	-0.158564	-0.176144	-0.107419	-0.144578	-0.175918	-0.0156634	-0.163548	-0.234315	-0.254958	-0.0732667	1.70144e-275	-0.122571	-0.125061
219555_s_at	CENPN	-0.0998243	-0.100581	-0.147347	-0.104075	-0.0885095	-0.0839366	-0.0974919	-0.0757604	-0.0392122	-0.0639582	-0.0460206	-0.00504738	-0.0259643	-0.0716522	-0.0502961	1.88779e-275	-0.0651408	-0.0746852
204977_at	DDX10	-0.226415	-0.0457553	-0.08499	-0.0629893	-0.0947095	-0.0752702	-0.108966	-0.056376	-0.0734	-0.0980632	-0.0845303	-0.0862712	0.0137878	-0.129874	-0.0721156	1.26057e-274	-0.0777564	-0.139223
49077_at	PPME1	-0.235628	-0.117822	-0.0749106	-0.108421	-0.187733	-0.12526	-0.125267	-0.107348	-0.0717416	-0.0752734	-0.14945	-0.118128	0.0200801	-0.0220719	-0.0661662	1.91691e-274	-0.0702687	-0.145203
210027_s_at	APEX1	-0.271909	-0.297586	-0.0951591	-0.0372787	-0.0584052	-0.12586	-0.113279	-0.098973	-0.205759	-0.172381	-0.00561413	-0.110378	-0.0966576	-0.189443	-0.0798147	4.30326e-274	-0.125129	-0.122771
41160_at	MBD3	0.0151581	0.04506	-0.0398008	0.0249296	0.0407518	-0.0785278	-0.112648	-0.0491813	-0.0781078	-0.105151	-0.291425	-0.0923053	-0.0649053	-0.13003	-0.0492216	4.82937e-274	-0.0531857	-0.105988
200903_s_at	AHCY	-0.250279	-0.202342	-0.102912	-0.0335041	-0.145557	-0.140206	-0.128142	-0.089872	-0.154329	-0.112315	-0.102269	-0.0698942	-0.174125	-0.153555	-0.0663965	5.34291e-274	-0.100947	-0.0934453
203867_s_at	NLE1	-0.0694453	-0.08233	-0.065787	0.0243858	-0.0283631	-0.110152	-0.130808	-0.0479615	-0.126486	-0.155621	-0.101815	-0.0946908	0.0138578	-0.114069	-0.0478751	2.483e-273	-0.0544057	-0.087753
206688_s_at	CPSF4	-0.153179	-0.0570807	-0.244875	-0.0648243	-0.124378	-0.150553	-0.154159	-0.0818636	-0.165221	-0.109125	-0.147553	-0.118655	-0.0505748	-0.0898223	-0.0718869	3.00044e-273	-0.0791296	0.062689
212279_at	TMEM97	-0.164073	-0.162087	-0.0944023	-0.10782	-0.120725	-0.041827	-0.0481833	-0.0298339	-0.109358	-0.0585891	-0.0730883	-0.0598398	-0.0227604	-0.0828208	-0.060499	1.11183e-272	-0.0623234	-0.102629
215416_s_at	STOML2	-0.248046	-0.16344	-0.138354	-0.0635237	-0.1568	-0.111796	-0.0659885	-0.0751109	-0.0941093	-0.109798	-0.0189667	-0.0528118	-0.172411	-0.116784	-0.0613898	1.32342e-272	-0.0823327	-0.126836
208117_s_at	LAS1L	-0.144027	-0.120593	-0.211408	-0.0485343	-0.0812812	-0.0894872	-0.105558	-0.0837266	-0.134939	-0.175989	-0.1109	-0.112227	-0.233351	-0.0836523	-0.0570365	3.09732e-272	-0.071351	-0.0714273
217815_at	SUPT16H	-0.25515	-0.225909	-0.126865	-0.103528	-0.206852	-0.13556	-0.142949	-0.0907852	-0.0594826	-0.19942	-0.0258387	-0.0927199	-0.226357	-0.151034	-0.0593562	3.49346e-272	-0.0703184	-0.0945249
220587_s_at	MLST8	-0.110565	-0.109735	-0.130934	-0.00314533	-0.11925	-0.0715197	-0.0580344	-0.0340134	-0.100474	-0.160353	-0.173795	-0.13864	-0.0233179	-0.160459	-0.0636211	4.25999e-272	-0.0696166	-0.0931791
207824_s_at	MAZ	-0.0607009	-0.0657639	-0.0758643	-0.0446303	-0.0356827	-0.0959908	-0.112286	-0.0405025	-0.0761729	-0.0512646	-0.0557613	-0.0410458	0.00466261	-0.0680024	-0.0536352	4.91596e-272	-0.0526502	-0.0640102
44563_at	WRAP53	0.0289905	0.150974	-0.123566	0.0203581	-0.0112311	-0.220566	-0.132262	-0.0839932	-0.162367	-0.190879	-0.139523	-0.0929492	0.034952	-0.178545	-0.0554726	6.65912e-272	-0.0577302	-0.0598964
203931_s_at	MRPL12	-0.19229	-0.176958	-0.169715	-0.12948	-0.178908	-0.155401	-0.159743	-0.102749	-0.111018	-0.148578	-0.0614135	-0.112966	-0.244156	-0.142269	-0.0661988	8.60026e-272	-0.0962209	-0.156728
204795_at	PRR3	-0.0921993	-0.0657078	-0.0953813	-0.0303575	-0.0770675	-0.0768623	-0.110866	-0.0516745	-0.0858851	-0.0849808	-0.00743996	-0.0871393	0.0178662	-0.0738289	-0.0545956	9.46955e-272	-0.0563797	-0.0595225
202199_s_at	SRPK1	-0.241543	-0.00994951	-0.158593	-0.246658	-0.144488	-0.106946	-0.14739	-0.107971	-0.0826586	-0.12672	-0.0331615	-0.109356	0.0445119	-0.0535358	-0.055465	9.99713e-272	-0.059318	-0.0821327
217786_at	PRMT5	-0.0872621	-0.101691	-0.0701041	-0.0227878	-0.0635148	-0.135638	-0.0604385	-0.0963599	-0.0839321	-0.138117	-0.0138071	-0.125845	-0.100709	-0.168244	-0.0559984	1.11789e-271	-0.0782417	-0.134041
216262_s_at	TGIF2	-0.173564	-0.117584	-0.183173	-0.124977	-0.159883	-0.0380564	-0.0126338	-0.0844188	-0.0228596	-0.064579	-0.133376	-0.0687948	-0.105773	-0.0630976	-0.055925	2.16599e-271	-0.0587628	-0.0839623
219306_at	KIF15	-0.143543	-0.165763	-0.138567	-0.128889	-0.17354	-0.108987	-0.124266	-0.298284	-0.0304987	-0.0451487	-0.0460552	-0.0863635	-0.0541757	-0.0740378	-0.0566345	3.71396e-271	-0.0611413	-0.135534
204827_s_at	CCNF	-0.0745672	-0.0449406	-0.240636	-0.069447	-0.0796783	-0.17803	-0.638469	-0.0404335	-0.0743238	-0.0580348	-0.0574928	-0.0889052	0.0509607	-0.117711	-0.115096	8.43543e-271	-0.100435	-0.141298
208968_s_at	CIAPIN1	-0.293889	-0.217343	-0.181132	-0.260883	-0.256476	-0.0895777	-0.0976926	-0.0904059	-0.100514	-0.148444	-0.0609729	-0.0980515	-0.0881847	-0.158689	-0.0833347	1.03889e-270	-0.0937218	0.0710683
210470_x_at	NONO	-0.24294	-0.248379	-0.139754	-0.197198	-0.147668	-0.0953906	-0.0687847	-0.102896	-0.0815084	-0.209448	-0.0224057	-0.107264	-0.273509	-0.0298865	-0.0693628	1.14594e-270	-0.0819067	0.111357
202138_x_at	AIMP2	-0.301698	-0.250243	-0.194027	-0.254752	-0.227157	-0.164615	-0.158366	-0.113367	-0.124165	-0.116384	-0.0910147	-0.122675	-0.197961	-0.115348	-0.0817844	1.26001e-270	-0.10528	-0.0591092
201726_at	ELAVL1	-0.459971	-0.320651	-0.309345	-0.307736	-0.378642	-0.249287	-0.286022	-0.137805	-0.0857919	-0.216617	0.00949286	-0.106374	-0.334397	-0.216773	-0.101811	1.75823e-270	-0.12522	-0.105527
200060_s_at	RNPS1	-0.146525	-0.176476	-0.188233	-0.132687	-0.15606	-0.10516	-0.107241	-0.0821215	-0.0677095	-0.259807	-0.161464	-0.0935474	-0.261849	-0.265484	-0.0798081	7.98536e-270	-0.0890912	-0.106394
201969_at	NASP	-0.0646006	8.21158e-05	-0.102374	-0.0753519	-0.0466451	-0.0456742	-0.0236698	-0.0544741	-0.089056	-0.0885695	0.0100191	-0.0669379	-0.0358408	-0.0687113	-0.0525894	2.18225e-269	-0.0566081	-0.050763
218051_s_at	NT5DC2	-0.0854774	-0.0884218	-0.0926285	-0.137839	-0.130716	-0.0356683	-0.0712481	-0.0339765	-0.0438385	-0.0380393	-0.06945	-0.0598845	-0.0531215	-0.0776948	-0.0570745	2.19747e-269	-0.0575396	-0.230676
204962_s_at	NA	-0.196594	-0.148565	-0.114845	-0.153986	-0.201043	-0.0793234	-0.0868317	-0.0683896	-0.0231807	-0.0423301	-0.0332249	-0.0524729	-0.0354924	-0.0607353	-0.0285406	4.75612e-269	-0.0598873	-0.126614
203390_s_at	KIF3C	-0.195226	-0.101011	-0.132013	-0.173906	-0.192839	-0.147237	-0.109311	-0.0738459	-0.061243	-0.0343987	-0.0883488	-0.1084	0.0299358	2.19193	-0.0513337	7.48696e-269	-0.0517124	-0.05362
200064_at	HSP90AB1	-0.0970745	-0.235882	-0.188844	-0.189948	-0.212709	-0.13999	-0.142191	-0.11495	-0.138595	-0.18431	-0.0770272	-0.128737	-0.286914	-0.121885	-0.0667038	7.56808e-269	-0.0956404	-0.0941385
203764_at	DLGAP5	-0.17777	-0.163537	-0.103131	-0.137685	-0.209535	-0.0840013	-0.0839407	-0.0763152	-0.0220889	-0.0385913	-0.00852757	-0.0532622	-0.0891091	-0.0924792	-0.0314668	9.87648e-269	-0.052454	-0.0821591
218741_at	CENPM	-0.0903039	-0.126364	-0.132232	-0.097621	-0.106414	-0.129523	-0.200627	-0.113688	-0.0654412	-0.103135	-0.0229897	-0.0806584	-0.0519984	-0.089177	-0.0675156	1.02994e-268	-0.076469	-0.126116
212022_s_at	MKI67	-0.143544	-0.145652	-0.153771	-0.102489	-0.140158	-0.104334	-0.137168	-0.114659	-0.0216656	-0.0419074	-0.0260591	-0.0795855	-0.086411	-0.0756241	-0.0489346	1.21327e-268	-0.0643176	-0.0754471
209753_s_at	TMPO	-0.110831	-0.168079	-0.230492	-0.263557	-0.195433	-0.13961	-0.140687	-0.115325	-0.0172743	-0.0320583	0.00578408	-0.0669468	0.0142382	-0.0439368	-0.0650653	1.21529e-268	-0.0636805	-0.0873581
216212_s_at	NA	-0.0966434	-0.199832	-0.139152	-0.154137	-0.1246	-0.131507	-0.162932	-0.0980528	-0.0802661	-0.15415	-0.0746165	-0.0297111	-0.0312359	-0.121566	-0.0680848	1.27476e-268	-0.0843723	-0.109017
207011_s_at	PTK7	-0.0504916	-0.0664256	-0.0779529	-0.0692141	-0.116867	0.0335823	0.0149671	0.0149495	-0.19507	-0.0697562	-0.074799	-0.0634239	-0.0668304	-0.0161905	-0.0763079	3.11709e-268	-0.0711172	-0.0533371
201241_at	DDX1	-0.269678	-0.0285416	-0.10248	-0.0713776	-0.106656	-0.182818	-0.180932	-0.0639459	-0.17203	-0.184171	0.0435396	-0.186579	-0.0447215	-0.212483	-0.0763788	7.44598e-267	-0.116294	-0.191785
203109_at	UBE2M	-0.151214	-0.153865	-0.0869659	-0.11769	-0.0538024	-0.108805	-0.119776	-0.0682111	-0.0370573	-0.118105	-0.0629193	-0.0857421	-0.0876341	-0.0516855	-0.0622614	9.33635e-267	-0.0691718	-0.114256
200875_s_at	NA	-0.301734	-0.179792	-0.131142	-0.173733	-0.115388	-0.137005	-0.124755	-0.104414	-0.105578	-0.149439	-0.0343379	-0.116308	-0.134801	-0.152483	-0.0723864	1.78483e-266	-0.102322	-0.0478896
206918_s_at	CPNE1	-0.10459	-0.0878947	-0.0646295	-0.0709683	-0.084008	-0.067956	-0.102728	-0.0472178	-0.0679586	-0.0764123	-0.0437379	-0.0409233	-0.0391536	2.93197e-05	-0.0708583	1.96343e-266	-0.0678358	-0.0832873
200052_s_at	ILF2	-0.221216	-0.250976	-0.116595	-0.238531	-0.224981	-0.132416	-0.158861	-0.101883	-0.136535	-0.178072	0.0163476	-0.0850123	-0.191934	-0.128807	-0.0593346	3.27511e-266	-0.0888566	-0.0890129
203462_x_at	EIF3B	-0.32263	-0.243762	-0.180651	-0.197889	-0.319046	-0.157598	-0.189199	-0.112187	-0.142243	-0.137086	-0.120686	-0.12353	-0.218997	-0.142108	-0.0603676	6.30933e-266	-0.086939	-0.134482
205024_s_at	RAD51	-0.132571	-0.156481	-0.248944	-0.160221	-0.15053	-0.129336	-0.18831	-0.102135	-0.0699352	-0.0802429	-0.0297331	-0.0705331	-0.0626323	-0.101292	-0.0655605	7.35803e-266	-0.0845637	-0.200006
217884_at	NAT10	-0.155931	-0.153901	-0.168771	-0.0499367	-0.137074	-0.07289	-0.167676	-0.0960159	-0.145535	-0.150794	-0.106403	-0.112949	-0.214988	-0.178426	-0.0628414	2.43571e-265	-0.0833176	-0.0811389
213427_at	RPP40	-0.196187	-0.129088	-0.176952	-0.151792	-0.110821	-0.0750671	-0.10934	-0.0683859	-0.0586006	-0.0713169	-0.0661776	-0.0178447	-0.00283357	-0.0880982	-0.0689025	3.91932e-265	-0.0668794	-0.116013
219198_at	GTF3C4	-0.079637	0.0641059	-0.128853	-0.0967585	-0.0285926	-0.0271469	-0.0287277	-0.0680105	-0.0522768	-0.070005	-0.0738366	-0.084915	0.0277527	-0.0387936	-0.065981	6.28312e-265	-0.0648024	-0.146647
217714_x_at	NA	-0.23375	-0.217939	-0.314589	-0.301081	-0.205041	-0.174628	-0.333347	-0.14178	-0.204477	-0.204611	-0.0378966	-0.181016	-0.0741432	-0.0823132	-0.114245	9.6911e-265	-0.129169	-0.118786
221685_s_at	SPDL1	-0.181278	-0.130524	-0.206052	-0.0569026	-0.0878144	-0.0899283	-0.183283	-0.192743	-0.0527724	-0.0889308	0.0104791	-0.0727328	-0.054123	-0.0931402	-0.0646819	1.12283e-264	-0.071207	0.0582314
208688_x_at	EIF3B	-0.351208	-0.203583	-0.182277	-0.200941	-0.305985	-0.155952	-0.181036	-0.117994	-0.165965	-0.126323	-0.152878	-0.128861	-0.166544	-0.147473	-0.0697722	1.46484e-264	-0.101595	-0.0945564
203389_at	KIF3C	-0.055774	-0.0340017	-0.218883	-0.0480303	-0.0839966	-0.230808	-0.319607	-0.128476	0.138265	-0.0337371	-0.124328	0.038698	0.0367129	-0.315297	-0.0814607	2.05233e-264	-0.0760476	-0.141226
201614_s_at	RUVBL1	-0.199715	-0.222376	-0.184381	-0.113283	-0.177479	-0.111407	-0.124336	-0.102356	-0.0723621	-0.134531	-0.0668435	-0.0948214	-0.157994	-0.128258	-0.0347965	2.0635e-264	-0.087745	-0.128141
202212_at	PES1	-0.159608	-0.16833	-0.318206	-0.20585	-0.199821	-0.125003	-0.136599	-0.0953668	-0.20669	-0.259977	-0.0953076	-0.194707	-0.17632	-0.218066	-0.0640677	4.53113e-264	-0.0819861	-0.0762326
218457_s_at	DNMT3A	-0.0911551	-0.083509	-0.197403	-0.0574625	-0.054214	-0.489537	-0.327694	-0.225811	-0.160745	-0.0534834	-0.0568215	-0.0118716	0.0437525	0.0129991	-0.0891186	5.10496e-264	-0.0831598	-0.0813243
207396_s_at	ALG3	-0.245767	-0.284739	-0.165276	-0.155476	-0.200739	-0.10642	-0.190455	-0.0619529	-0.0906022	-0.152226	-0.0723351	-0.120161	0.050168	-0.0849919	-0.0739756	5.78478e-264	-0.0835836	-0.108651
212015_x_at	NA	-0.222417	-0.277729	-0.176531	-0.15159	-0.144234	-0.185389	-0.281477	-0.171541	-0.08951	-0.189129	-0.123356	-0.108862	-0.282088	-0.225275	-0.0903727	7.80917e-264	-0.106761	-0.0876519
203235_at	THOP1	-0.0404857	-0.12978	-0.102806	-0.0590531	-0.0868192	-0.144984	-0.178552	-0.115832	-0.187321	-0.131638	-0.0286117	-0.129058	0.0296102	-0.164199	-0.0547928	3.62179e-263	-0.0645184	-0.132608
218305_at	IPO4	-0.226255	-0.243686	-0.0970606	-0.0514658	-0.108371	-0.125735	-0.138701	-0.112016	-0.178682	-0.1517	-0.0900887	-0.103001	-0.0529405	-0.15459	-0.0666378	7.46697e-263	-0.0929601	-0.116127
214431_at	GMPS	-0.199074	-0.246927	-0.16139	-0.213491	-0.197889	-0.146629	-0.157613	-0.0956175	-0.177768	-0.140251	-0.0189926	-0.0929248	-0.0992459	-0.0895676	-0.0740874	1.19031e-262	-0.106495	-0.075557
202189_x_at	NA	-0.275129	-0.269055	-0.185329	-0.119281	-0.265477	-0.236897	-0.288622	-0.155757	-0.0917985	-0.193457	-0.160853	-0.147316	-0.209943	-0.247513	-0.0801728	1.29735e-262	-0.0983029	-0.114986
217871_s_at	MIF	-0.187552	-0.209337	-0.117836	-0.117517	-0.170259	-0.178213	-0.188702	-0.121076	-0.0781602	-0.108519	-0.0949522	-0.128822	-0.137385	-0.178977	-0.060866	2.98281e-262	-0.0967488	-0.05535
201397_at	PHGDH	-0.119116	-0.0542863	-0.0832787	-0.103706	-0.130315	-0.0846373	-0.100214	-0.0471415	-0.0718283	-0.0451988	-0.0389586	-0.0327272	0.0119941	-0.0750421	-0.0488015	3.30368e-262	-0.0505421	-0.110545
218834_s_at	TMEM132A	-0.142938	-0.0465483	-0.093198	-0.0844041	-0.105482	-0.0775366	-0.0892563	-0.0540694	-0.518495	0.0944398	-0.172096	-0.0445921	-0.0458477	-0.0201063	-0.0488463	4.15458e-262	-0.0519096	-0.110821
208619_at	DDB1	-0.228109	-0.145322	-0.127877	-0.0553971	-0.0816996	-0.177468	-0.173287	-0.0992265	-0.197034	-0.17954	-0.183978	-0.20203	-0.0818756	-0.446998	-0.0992464	4.51828e-262	-0.116789	-0.0733938
211793_s_at	ABI2	-0.136488	-0.140805	-0.114478	-0.073132	-0.0528344	-0.17627	-0.212041	-0.10788	-0.074929	-0.0862705	-0.0933063	-0.119982	-0.0144173	-0.0958772	-0.064932	4.66823e-262	-0.0691322	-0.146089
204514_at	DPH2	-0.189615	-0.0977578	-0.181689	-0.0693742	-0.0381714	-0.241783	-0.309265	-0.0915065	-0.223524	-0.208941	-0.0899533	-0.142408	-0.40272	-0.253684	-0.0805923	4.679e-262	-0.0898279	-0.0808797
213226_at	CCNA2	-0.193731	-0.172355	-0.16232	-0.176141	-0.190424	-0.109993	-0.117587	-0.0806889	-0.0318074	-0.0575049	-0.0222828	-0.0633337	-0.0894011	-0.0728549	-0.0489222	7.92909e-262	-0.0704368	-0.0611359
201797_s_at	VARS	-0.300284	-0.225552	-0.176971	-0.133138	-0.206353	-0.0982022	-0.112357	-0.0822477	-0.0974707	-0.0981601	-0.111563	-0.0852659	-0.0363332	-0.0659806	-0.0476553	8.49521e-262	-0.0606785	-0.127175
201727_s_at	ELAVL1	-0.253185	-0.207426	-0.166351	-0.213093	-0.18069	-0.162729	-0.0734829	-0.0977442	-0.0909349	-0.150009	-0.0116815	-0.0980768	-0.109559	-0.110043	-0.0689115	2.05026e-261	-0.0845887	-0.0718308
218365_s_at	DARS2	-0.194347	-0.140651	-0.142325	-0.180863	-0.169893	-0.106946	-0.145896	-0.150907	-0.0949768	-0.0855165	-0.0106975	-0.103111	0.0214285	-0.105153	-0.0699622	8.93382e-261	-0.0730607	0.053817
200695_at	PPP2R1A	-0.223151	-0.108576	-0.0757105	-0.134712	-0.0894851	-0.123121	-0.146524	-0.0980343	-0.0586509	-0.1261	-0.0384771	-0.0833098	-0.3845	-0.000497243	-0.0734657	2.19934e-260	-0.0771786	0.08588
203625_x_at	SKP2	-0.192053	-0.119203	-0.125934	-0.149439	-0.15669	-0.0899627	-0.102745	-0.0693457	-0.0893769	-0.0717245	-0.0392199	-0.102115	-0.107798	-0.0897215	-0.0710718	4.17357e-260	-0.0815683	-0.103173
203572_s_at	TAF6	-0.14449	-0.0962326	-0.117988	-0.0596551	-0.203824	-0.173058	-0.191891	-0.110863	-0.121875	-0.0269201	-0.197624	-0.0887235	-0.0959375	-0.0480039	-0.0638538	6.15864e-260	-0.0697501	-0.113521
204318_s_at	GTSE1	-0.142414	-0.147795	-0.152454	-0.156105	-0.190267	-0.124149	-0.11062	-0.0826713	-0.0471655	-0.0432766	-0.0381113	-0.0900465	-0.0890634	-0.0775667	-0.0592593	1.06936e-259	-0.0713571	-0.113399
211270_x_at	PTBP1	-0.220025	-0.301037	-0.20245	-0.0894225	-0.306329	-0.235238	-0.277645	-0.181465	-0.099607	-0.202885	-0.148719	-0.143512	-0.278059	-0.275931	-0.084118	2.02072e-259	-0.10278	-0.123579
202159_at	FARSA	-0.170368	-0.0494171	-0.244334	-0.0845125	-0.156473	-0.11558	-0.165862	-0.0597142	-0.0817859	-0.113581	-0.137153	-0.151912	-0.0599085	-0.147494	-0.0549838	3.77952e-259	-0.0666023	-0.0835258
219611_s_at	CEP85	0.00396409	-0.0574209	-0.113117	-0.0826787	-0.0511123	-0.120462	-0.251146	-0.057842	0.00974178	-0.0665889	-0.165974	-0.0977798	-0.136469	-0.183334	-0.0468475	1.07586e-258	-0.0491517	-0.107043
213330_s_at	STIP1	-0.172167	-0.162083	-0.152327	-0.154511	-0.13939	-0.178663	-0.168417	-0.128862	-0.0239679	-0.155619	-0.0672951	-0.0961734	-0.288098	-0.109441	-0.0680184	1.1289e-258	-0.079721	-0.111999
212032_s_at	PTOV1	-0.0666079	-0.0424398	-0.027558	-0.0164943	-0.0589672	-0.122018	-0.162303	-0.113328	-0.0732718	-0.0689585	-0.105631	-0.0819243	-0.258515	-0.0289848	-0.0816128	1.1373e-258	-0.0807348	-0.0691173
209086_x_at	MCAM	0.0182962	0.152145	0.0405005	-0.0846142	-0.120142	-0.111264	-0.0342905	-0.0293048	0.0880925	-0.018717	-0.0516204	-0.127358	0.0581725	-0.109028	-0.0499078	2.4879e-258	-0.0493946	-0.155001
219650_at	ERCC6L	-0.105739	-0.105988	-0.227173	-0.116897	-0.120796	-0.152606	-0.315711	-0.17741	-0.0699264	-0.0691617	-0.0367387	-0.0640507	-0.0216937	-0.0853235	-0.0930863	5.05284e-258	-0.0895347	-0.0637416
201074_at	SMARCC1	-0.219249	-0.152959	-0.138517	-0.0361901	-0.0535551	-0.0891157	-0.160167	-0.083308	-0.143477	-0.109156	-0.0928773	-0.133201	-0.154361	-0.0893946	-0.0761423	6.99161e-258	-0.0861469	-0.133827
203228_at	PAFAH1B3	-0.15782	-0.142042	-0.0791971	-0.0231528	-0.0660332	-0.101592	-0.106557	-0.0612278	-0.125767	-0.137304	-0.0835266	-0.0429748	-0.0302633	-0.104001	-0.0747572	1.72652e-257	-0.0808808	-0.124354
201608_s_at	PWP1	-0.441237	-0.187471	-0.144809	-0.171556	-0.157785	-0.158009	-0.166529	-0.0947486	-0.154768	-0.128015	-0.0365476	-0.138097	0.00346573	-0.162872	-0.0892967	1.89188e-257	-0.102565	0.052502
204459_at	CSTF2	-0.168196	-0.183532	-0.218903	-0.134798	-0.116612	-0.140078	-0.159449	-0.122907	-0.116426	-0.131561	-0.0352453	-0.0859873	0.000935599	-0.00326475	-0.0699638	3.92782e-257	-0.075183	-0.137755
212139_at	GCN1L1	-0.211268	-0.0337686	-0.152178	-0.105539	0.0206209	-0.127571	-0.153005	-0.117454	-0.158302	-0.128824	-0.0212928	-0.103801	-0.151457	-0.12782	-0.0589826	6.49789e-257	-0.0668299	-0.118684
205235_s_at	KIF20B	-0.0861767	-0.151395	-0.248245	-0.0370983	-0.0212313	-0.161	-0.236691	-0.138881	-0.0303291	-0.0749576	0.0301015	-0.0892415	-0.0273648	-0.101396	-0.0837602	7.8987e-257	-0.0819935	-0.147425
221908_at	RNFT2	-0.0811754	-0.0766252	-0.141138	-0.0416286	-0.0515794	-0.0503942	-0.0530535	-0.0329631	-0.0367	-0.0159067	-0.0247045	-0.0255303	0.0487446	-0.063459	-0.0599454	9.26368e-257	-0.0562822	-0.059612
201979_s_at	PPP5C	-0.226819	-0.146433	-0.196748	-0.133301	-0.0547294	-0.0840626	-0.145263	-0.0500248	-0.154408	-0.135126	-0.0547644	-0.0825876	-0.0308468	-0.0989828	-0.0481362	1.47367e-256	-0.0532753	-0.0771666
208693_s_at	GARS	-0.353184	-0.178275	-0.17478	-0.214695	-0.276783	-0.146593	-0.164918	-0.122614	-0.11839	-0.128247	-0.0828407	-0.163378	-0.0296745	-0.16606	-0.0789913	2.03807e-256	-0.110658	-0.148683
218702_at	SARS2	0.0842733	0.0980722	-0.0596823	-0.0127256	-0.00378622	-0.0774657	-0.119146	-0.0532708	-0.146036	-0.0922	-0.0648216	-0.0799571	0.0323918	-0.103652	-0.0542309	4.22357e-256	-0.0557577	-0.139491
219715_s_at	TDP1	-0.266853	-0.180194	-0.176029	-0.185559	-0.0772885	-0.157122	-0.208251	-0.192678	-0.0645949	-0.146958	0.0212599	-0.105148	-0.231043	-0.133255	-0.0992307	8.17876e-256	-0.103203	-0.0821044
218300_at	PAGR1	-0.0569293	-0.080887	-0.0671849	0.0158163	0.0289718	-0.078946	-0.119952	-0.0617594	-0.0617275	-0.0816014	-0.152276	-0.0990547	0.0429505	-0.152514	-0.0694019	1.59927e-255	-0.071101	-0.0733266
209518_at	SMARCD1	0.0127811	0.049684	-0.0473311	-0.00197994	0.0769398	-0.165661	-0.1566	-0.0825011	-0.0331505	-0.0852298	-0.237522	-0.112447	0.0377258	-0.138834	-0.0498506	1.62459e-255	-0.0531837	-0.0600029
209054_s_at	WHSC1	-0.224359	-0.108364	-0.0717062	-0.143312	-0.207396	-0.138425	-0.104196	-0.103254	-0.0799465	-0.0760261	-0.0321207	-0.109568	-0.0996401	-0.0846763	-0.060503	2.37589e-255	-0.0707118	-0.117274
2028_s_at	E2F1	-0.195579	-0.107412	-0.290207	-0.220212	-0.24557	-0.160463	-0.383434	-0.103312	-0.0708254	-0.0911169	-0.256926	-0.0978005	0.0393006	-0.230859	-0.0430825	2.53739e-255	-0.0464233	-0.0893144
205240_at	GPSM2	-0.0971088	-0.121505	-0.149504	-0.101929	-0.104064	-0.0892309	-0.124996	-0.0499043	-0.0618081	-0.0434129	-0.0114481	-0.113998	-0.00259342	-0.136967	-0.0692984	4.19167e-255	-0.0674643	0.0612013
38710_at	OTUB1	-0.18507	-0.0949226	-0.091647	-0.10982	-0.0818862	-0.0902658	-0.0611315	-0.0694299	0.00776224	-0.00980736	-0.21442	-0.07444	0.0278487	-0.0531548	-0.0670217	4.66063e-255	-0.0650552	-0.0891579
212125_at	RANGAP1	-0.239648	-0.164742	-0.120875	-0.18745	-0.0803828	-0.115837	-0.160804	-0.0857859	-0.0413022	-0.096601	-0.0466929	-0.0559231	0.0259009	-0.0621635	-0.0591851	4.71444e-255	-0.0623751	-0.150445
202397_at	NA	-0.116845	-0.14336	-0.114281	-0.212749	-0.193179	-0.105693	-0.123882	-0.11616	-0.0535485	-0.112109	-0.0155775	-0.00716699	-0.0856332	-0.0539386	-0.0714977	5.9203e-255	-0.0725483	-0.122491
210543_s_at	PRKDC	-0.208672	-0.14472	-0.113159	-0.0928103	-0.0909754	-0.118854	-0.0970644	-0.0650233	-0.0830587	-0.126973	-0.00936944	-0.0726836	-0.184941	-0.10377	-0.0498702	6.87547e-255	-0.0654501	-0.132492
221712_s_at	WDR74	-0.252634	-0.203301	-0.179538	-0.104361	-0.184222	-0.096639	-0.108854	-0.0830719	-0.0569449	-0.109309	-0.0984582	-0.106239	-0.0179614	-0.115481	-0.0647701	8.00224e-255	-0.077559	0.0487267
204835_at	POLA1	-0.213418	-0.00881792	-0.10535	-0.0863883	-0.0796631	-0.0817101	-0.110528	-0.0680898	-0.0640382	-0.0705361	-0.0351588	-0.0951058	-0.00293597	-0.034116	-0.0629831	8.02979e-255	-0.0665829	0.0539225
218097_s_at	CUEDC2	-0.226627	-0.140849	-0.116868	0.0195801	0.0262478	-0.0807759	-0.0687319	-0.0766778	-0.134876	-0.135652	-0.0430533	-0.0943812	-0.0601541	-0.0787591	-0.105262	8.40469e-255	-0.105802	0.045917
203091_at	FUBP1	-0.144255	-0.021403	-0.167374	-0.0460334	-0.0883382	-0.0927896	-0.138094	-0.0770543	-0.1191	-0.1424	0.10405	-0.117045	-0.0792392	-0.0822832	-0.0642287	9.63222e-255	-0.0704091	-0.0765708
212127_at	RANGAP1	-0.194233	-0.192079	-0.160925	-0.123109	-0.1331	-0.130792	-0.213292	-0.130557	-0.0769336	-0.114521	-0.19581	-0.0986683	-0.00421857	-0.0969141	-0.0453572	1.71846e-254	-0.0533854	-0.103953
202737_s_at	LSM4	-0.206453	-0.313982	-0.163889	-0.156145	-0.138182	-0.147119	-0.166717	-0.0867953	-0.146826	-0.124587	-0.120532	-0.12143	-0.256478	-0.165559	-0.0786129	1.80707e-254	-0.107909	-0.0850398
210132_at	EFNA3	-0.0206861	-0.0420673	-0.036839	0.0049201	-0.0456708	-0.0810853	-0.117173	-0.0573322	0.0660052	-0.0700622	-0.0415281	-0.0225921	0.0513094	-0.0224049	-0.0696817	2.76718e-254	-0.0642497	-0.0746034
204394_at	SLC43A1	0.109797	0.18979	0.0668026	0.132677	0.115678	-0.0364459	-0.0432415	-0.0109182	-0.0872112	-0.104167	-0.0777878	-0.0808033	0.0521846	-0.118102	-0.0484324	3.32707e-254	-0.0525392	-0.0953437
211271_x_at	NA	-0.256754	-0.283158	-0.190898	-0.113839	-0.157616	-0.207932	-0.2675	-0.161395	-0.0962625	-0.195996	-0.113221	-0.117893	-0.295391	-0.232079	-0.083805	3.47742e-254	-0.101552	-0.0967033
209372_x_at	NA	-0.0718399	-0.0791648	-0.133235	-0.0849055	-0.0523134	-0.107779	-0.153458	-0.0622783	-0.0213398	-0.0670281	0.0215172	-0.0683201	0.0140839	-0.0616895	-0.0403649	3.5732e-254	-0.0438159	-0.125299
200750_s_at	RAN	-0.300275	-0.305724	-0.162449	-0.30256	-0.225654	-0.182129	-0.158318	-0.156494	-0.150587	-0.190454	-0.0223666	-0.100916	-0.228609	-0.204012	-0.029105	4.499e-254	-0.0998532	-0.112778
208149_x_at	DDX11	-0.0215534	0.0490554	-0.137283	-0.104163	-0.106102	-0.101642	-0.136531	-0.0806299	-0.145567	-0.0650627	-0.0473062	-0.0511535	-0.127025	-0.10429	-0.0494597	5.3759e-254	-0.0529018	-0.112728
201511_at	AAMP	-0.319473	-0.0763554	-0.15053	-0.00827466	-0.0769089	-0.139815	-0.108445	-0.0637147	-0.0816945	-0.0599286	-0.0677959	-0.117133	-0.119837	-0.0391092	-0.0834852	5.95897e-254	-0.0844529	0.0587281
217806_s_at	POLDIP2	-0.194025	-0.0844746	-0.0880427	-0.0707373	-0.0256279	-0.100887	-0.11952	-0.0747127	-0.127595	-0.165999	-0.153957	-0.180529	0.0106997	-0.0491912	-0.0671482	1.00744e-253	-0.0772639	-0.0916456
212115_at	HN1L	-0.160905	-0.142213	-0.0554244	0.0144311	-0.0408636	-0.0723292	-0.121423	-0.0499391	-0.069106	-0.106321	-0.0782481	-0.175896	-0.220468	-0.247842	-0.053131	1.38112e-253	-0.0662439	-0.118744
215509_s_at	BUB1	-0.0696454	-0.0654472	-0.174237	-0.0969372	-0.0587168	-0.114533	-0.150797	-0.122883	-0.0523691	-0.0602378	-0.0295833	-0.0462074	0.00570028	-0.0149899	-0.0619909	4.48598e-253	-0.0599395	-0.100738
202019_s_at	LANCL1	-0.0499308	-0.0155278	-0.131953	-0.0885099	-0.0137327	-0.148024	-0.140091	-0.132075	-0.206013	-0.0968598	0.0284919	-0.00336394	0.0347878	0.0713763	-0.0622256	6.18342e-253	-0.0573203	-0.114599
AFFX-HUMGAPDH/M33197_M_at	GAPDH	-0.13252	-0.273931	-0.1951	-0.282621	-0.127536	-0.164569	-0.188463	-0.156476	-0.0599428	-0.16211	-0.0809536	-0.189868	-0.241684	-0.079917	-0.0755211	7.56453e-253	-0.107253	-0.0618634
202179_at	BLMH	-0.0584074	0.00369753	-0.0583491	0.0392879	-0.0163066	-0.0500587	-0.0257138	-0.050858	-0.0897542	-0.0870533	-0.00279486	-0.101562	-0.00259872	-0.143182	-0.0618967	1.14587e-252	-0.0633463	-0.123704
211623_s_at	FBL	-0.201105	-0.127443	-0.110621	-0.00323739	-0.140735	-0.119108	-0.124291	-0.0974975	-0.168754	-0.176767	-0.127495	-0.124544	-0.182265	-0.210525	-0.05411	1.27314e-252	-0.0953351	0.0437602
213166_x_at	NA	-0.123552	-0.093679	-0.0188488	0.0417585	0.0625673	-0.125182	-0.132927	-0.0998014	-0.135999	-0.10921	-0.0587426	-0.108203	-0.193285	-0.109763	-0.0761814	1.30228e-252	-0.0862112	-0.145261
213467_at	RND2	0.00794852	-0.0220057	-0.0372709	-0.00317231	-0.0212635	-0.0821573	-0.107687	-0.0760672	0.0692121	0.00878922	-0.163232	-0.00759518	0.048661	-0.0644551	-0.0667667	1.33773e-252	-0.0611798	-0.143043
211576_s_at	SLC19A1	-0.216189	-0.203785	-0.197634	-0.176832	-0.136594	-0.0621196	-0.0769047	-0.0550555	-0.0930149	-0.0664577	-0.116035	-0.0558498	-0.0149171	-0.0984954	-0.0528667	1.89269e-252	-0.0578182	-0.109722
209714_s_at	CDKN3	-0.249655	-0.160992	-0.110888	-0.192554	-0.228532	-0.0761895	-0.0767985	-0.0559486	-0.0313091	-0.0439114	-0.04566	-0.0311454	-0.0250637	-0.0920419	-0.0379801	4.60082e-252	-0.0536603	-0.105275
212691_at	NUP188	-0.153366	-0.0266468	-0.140742	-0.0281831	-0.100562	-0.0838983	-0.177402	-0.130318	-0.135588	-0.141459	-0.139685	-0.115163	0.0394296	-0.157143	-0.0695575	6.87058e-252	-0.0766255	-0.0555739
204599_s_at	MRPL28	-0.195815	-0.178462	-0.11864	-0.046598	-0.149493	-0.126001	-0.164637	-0.0840176	-0.0973511	-0.139181	-0.0584766	-0.100116	-0.372758	-0.141931	-0.067196	6.90681e-252	-0.0710009	-0.0926792
205129_at	NPM3	-0.151647	-0.0561496	-0.140105	-0.0130127	-0.109135	-0.0965022	-0.157954	-0.0673392	-0.182351	-0.0746827	-0.0725331	-0.0468095	-0.134895	-0.0935121	-0.0525386	7.42524e-252	-0.0581373	-0.0642575
201491_at	AHSA1	-0.269264	-0.333348	-0.167086	-0.168506	-0.188505	-0.173091	-0.127946	-0.117591	-0.115007	-0.124708	-0.0631507	-0.0917873	-0.064485	-0.100369	-0.0852896	7.63604e-252	-0.10271	0.0331707
221758_at	ARMC6	-0.194568	-0.166049	-0.194584	-0.0335405	-0.123158	0.0233504	-0.0641456	-0.045678	-0.142358	-0.164478	-0.0872325	-0.124729	0.0422486	-0.140225	-0.0675129	1.97548e-251	-0.0716564	-0.120977
204766_s_at	NUDT1	-0.0792639	-0.0898423	-0.159573	-0.0915567	-0.0792608	-0.0927446	-0.131726	-0.0628332	-0.0852831	-0.091546	-0.0855411	-0.0672248	-0.0143909	-0.0567503	-0.075116	2.793e-251	-0.0807127	-0.0831466
201478_s_at	NA	-0.232379	-0.255605	-0.159147	-0.231213	-0.206584	-0.143182	-0.144328	-0.114202	-0.1406	-0.160711	-0.0692199	-0.146623	-0.0951948	-0.118269	-0.0373643	9.35637e-251	-0.0866056	-0.113267
204170_s_at	CKS2	-0.164908	-0.183759	-0.0870198	-0.185297	-0.188309	-0.09962	-0.0871881	-0.0704883	-0.0510296	-0.0507925	-0.0341045	-0.0137296	-0.105028	-0.132641	-0.0192387	1.018e-250	-0.0568582	-0.135262
221777_at	RITA1	-0.0919283	-0.0816641	-0.173143	-0.0421412	-0.0505739	-0.0975471	-0.148963	-0.075474	-0.0720034	-0.079844	-0.177128	-0.095748	0.0304229	-0.132737	-0.0709535	1.27984e-250	-0.069266	-0.126771
209151_x_at	TCF3	-0.0418407	-0.0445808	-0.207869	-0.043952	-0.0461977	-0.147447	-0.12297	-0.0799234	-0.0224944	-0.035406	-0.0919073	-0.0527199	0.0349933	-0.0217344	-0.0712978	2.27087e-250	-0.062818	-0.124673
201271_s_at	RALY	-0.287819	-0.300199	-0.119866	-0.129168	-0.255723	-0.0996903	-0.101644	-0.0466402	-0.0819375	-0.109423	-0.104872	-0.0979753	-0.0874056	-0.0729804	-0.101603	2.27153e-250	-0.104815	-0.0451618
201381_x_at	CACYBP	-0.308582	-0.271296	-0.161016	-0.246065	-0.264483	-0.17975	-0.233464	-0.122523	-0.165742	-0.150465	0.00415582	-0.0367802	-0.147954	-0.143625	-0.0932886	7.55483e-250	-0.116283	-0.113576
200874_s_at	NA	-0.240995	-0.18244	-0.23032	-0.176954	-0.134166	-0.136315	-0.213888	-0.102081	-0.113827	-0.105574	0.00309457	-0.102757	-0.232973	-0.16571	-0.0586898	7.90122e-250	-0.065192	-0.105788
209971_x_at	AIMP2	-0.303381	-0.264995	-0.167084	-0.22958	-0.235899	-0.179246	-0.19892	-0.1207	-0.137695	-0.12764	-0.080322	-0.122932	-0.214341	-0.145486	-0.088356	1.25347e-249	-0.115729	-0.0780267
212955_s_at	POLR2I	-0.180656	-0.119132	-0.110788	-0.0827221	-0.0688128	-0.106725	-0.148821	-0.0526455	-0.182404	-0.159698	-0.103124	-0.038226	-0.230063	-0.142607	-0.0769149	1.44607e-249	-0.0983313	-0.0966841
217841_s_at	PPME1	-0.159971	-0.14279	-0.0640101	-0.0635696	-0.123577	-0.128161	-0.143899	-0.109409	-0.0557694	-0.0777156	-0.269116	-0.101932	-0.0927786	-0.00640413	-0.0839855	1.8248e-249	-0.0882269	-0.0894882
219420_s_at	COA7	-0.167436	-0.103402	-0.239881	-0.123068	-0.120395	-0.117808	-0.201283	-0.0483863	0.00543512	-0.0621399	-0.0732608	-0.0417956	-0.0131075	-0.119178	-0.0898198	2.22359e-249	-0.0863623	-0.102437
208784_s_at	KLHDC3	-0.168186	-0.196263	-0.142837	-0.181979	-0.168191	-0.0933477	-0.045616	-0.0565913	-0.0919062	-0.171515	-0.0961158	-0.0337897	-0.0882628	-0.0795266	-0.0584225	2.47702e-249	-0.0603771	-0.149743
218662_s_at	NCAPG	-0.187537	-0.164189	-0.126874	-0.155947	-0.161229	-0.109556	-0.12368	-0.0808504	-0.0363536	-0.0770594	-0.0173295	-0.0848105	-0.106856	-0.125479	-0.041572	3.06634e-249	-0.0723613	-0.0689357
202218_s_at	FADS2	-0.0672044	-0.0504217	-0.048256	-0.0690813	-0.0615854	-0.0527124	-0.0789948	-0.052018	-0.091884	-0.0632067	-0.0902358	-0.0371025	0.0524662	-0.000193219	-0.0479434	3.38761e-249	-0.0495925	-0.153976
213599_at	OIP5	-0.27104	-0.157222	-0.171268	-0.125639	-0.187509	-0.0800304	-0.111116	-0.0614671	-0.0396985	-0.0550075	-0.0390404	-0.0283387	-0.0136161	-0.0515191	-0.0632352	4.94606e-249	-0.0595999	-0.0803269
218445_at	H2AFY2	-0.0211838	-0.0155862	-0.0502306	-0.0240917	-0.048036	-0.0129798	0.0331061	-0.0330385	-0.0176422	-0.0315759	-0.0213238	-0.00743233	0.041703	0.0695531	-0.0650137	5.60976e-249	-0.0573697	-0.154164
201714_at	TUBG1	-0.173731	-0.265163	-0.106583	-0.16261	-0.14517	-0.179853	-0.175695	-0.125522	-0.0397003	-0.0607552	-0.0355666	-0.132169	-0.148719	-0.100125	-0.0522448	6.28848e-249	-0.0730944	-0.0729299
218629_at	SMO	-0.0113096	-0.0767697	-0.171653	-0.101695	-0.0840411	-0.125806	-0.20532	-0.101392	0.0636338	-0.0371857	-0.153904	-0.112657	0.0317807	-0.0459363	-0.0487845	8.14772e-249	-0.0494525	-0.123758
219170_at	FSD1	-0.042002	0.000586107	-0.132677	-0.0273619	-0.0444311	-0.196937	-0.154261	-0.075976	0.0402542	-0.0248157	-0.155511	-0.025636	0.0408865	-0.0786591	-0.0525906	9.77189e-249	-0.050939	-0.0812815
215711_s_at	WEE1	-0.0775353	-0.0817326	-0.0898982	-0.0712979	-0.0420038	-0.0237078	-0.0173272	-0.0124424	0.00214931	-0.049135	-0.0131761	-0.0579002	0.0226007	-0.0122317	-0.0521456	1.11576e-248	-0.0490629	-0.104327
212539_at	CHD1L	-0.0905587	-0.0523943	-0.0612929	-0.0975406	-0.172024	-0.041486	-0.0654414	-0.0624789	-0.176218	-0.130329	-0.0462569	-0.119733	-0.069533	-0.0864214	-0.0881855	1.41716e-248	-0.0988746	-0.0881185
218663_at	NCAPG	-0.1239	-0.126225	-0.148061	-0.131064	-0.164117	-0.100635	-0.107983	-0.0812527	-0.0297307	-0.0477329	-0.00126288	-0.0648279	-0.0765459	-0.0756911	-0.0433165	1.9191e-248	-0.06239	-0.11235
218105_s_at	MRPL4	-0.0830016	-0.117673	-0.0912076	-0.133053	-0.0832897	-0.0842272	-0.0971087	-0.0344577	-0.0925035	-0.153449	-0.0887687	-0.111622	-0.00150749	-0.0925351	-0.0580854	1.96792e-248	-0.0723926	-0.106741
218903_s_at	NABP2	-0.027422	-0.159855	-0.0334403	-0.0110958	0.00812624	-0.122653	-0.0934708	-0.0653291	-0.0943376	-0.108901	-0.158287	-0.0839758	0.021313	-0.0647882	-0.0668869	4.52596e-248	-0.0713444	-0.156417
204775_at	CHAF1B	-0.0863127	-0.109667	-0.234017	-0.0825529	-0.0783384	-0.187782	-0.136968	-0.115267	-0.107632	-0.0903515	-0.0727707	-0.107902	0.0293364	-0.16907	-0.05496	5.23747e-248	-0.0634608	-0.109965
216237_s_at	MCM5	-0.140748	-0.130732	-0.130205	-0.135297	-0.146655	-0.08541	-0.0716564	-0.0761265	-0.128439	-0.110708	-0.04504	-0.107162	-0.0800688	-0.0569241	-0.0500353	1.16241e-247	-0.0658334	-0.135858
202810_at	DRG1	-0.270222	-0.208449	-0.236865	-0.135057	-0.198736	-0.130075	-0.157073	-0.157234	-0.274265	-0.194137	-0.0963795	-0.0775482	-0.0743687	-0.226463	-0.0864687	1.58313e-247	-0.10634	-0.0725232
204281_at	TEAD4	-0.14722	-0.030259	-0.247665	-0.132014	-0.134511	-0.183291	-0.206567	-0.0722461	-0.0374402	-0.13411	-0.21417	-0.068307	0.0222771	-0.091408	-0.0560455	2.26625e-247	-0.0613249	-0.125415
218860_at	NOC4L	-0.15053	-0.134591	-0.236309	-0.0790728	-0.0299919	-0.242396	-0.128753	-0.0586563	-0.16557	-0.0816333	-0.0728722	-0.139255	0.0401057	-0.0885448	-0.0591125	2.39788e-247	-0.0616678	0.0587837
202282_at	HSD17B10	-0.241385	-0.296378	-0.134888	-0.147223	-0.23247	-0.166068	-0.13315	-0.0871405	-0.130963	-0.109842	-0.100006	-0.109981	-0.228286	-0.097495	-0.0830898	3.38266e-247	-0.0991545	-0.0457877
214051_at	NA	-0.121654	-0.0565192	-0.0866811	-0.0855037	-0.10315	-0.0571115	-0.0653074	-0.0456855	-0.0293741	-0.0216604	-0.0114077	0.00361615	-0.0446576	-0.0448288	-0.0515421	3.65923e-247	-0.0465369	-0.0952978
217968_at	TSSC1	-0.197663	-0.174603	-0.126739	-0.118787	-0.039634	-0.107696	-0.160184	-0.108099	-0.111136	-0.0915052	-0.0441236	-0.0847214	-0.00853063	-0.0480083	-0.103732	4.09475e-247	-0.0995489	-0.0612874
210381_s_at	CCKBR	-0.0286007	0.0136842	-0.0740421	-0.040744	-0.0923233	3.74734	-0.958967	-0.250715	0.79102	0.0581664	-0.183435	0.00951738	0.0538711	-0.875269	-0.0639015	4.48781e-247	-0.0622649	-0.196268
201323_at	EBNA1BP2	-0.298832	-0.282686	-0.12449	-0.176397	-0.0862732	-0.145711	-0.139248	-0.0861427	-0.0948066	-0.129719	-0.00519365	-0.0247957	-0.0520589	-0.163911	-0.0628749	5.64775e-247	-0.0896488	0.0660509
205008_s_at	CIB2	-0.0442064	-0.0297381	-0.162964	-0.0682261	-0.0904846	-0.0902901	-0.043265	-0.0704036	-0.0273001	-0.0226462	-0.0294451	-0.0168653	-0.0413117	-0.0153275	-0.0590739	8.09363e-247	-0.0565947	-0.0599468
212320_at	TUBB	-0.32954	-0.316175	-0.197868	-0.237147	-0.272898	-0.101823	-0.0923325	-0.0613048	-0.136684	-0.19994	-0.0968412	-0.118745	-0.243409	-0.111215	-0.0629165	9.75337e-247	-0.108207	-0.0739506
203795_s_at	BCL7A	-0.121537	-0.0531826	-0.117369	-0.0396965	-0.039235	-0.122118	-0.141524	-0.0519191	-0.0570986	-0.0501827	-0.102387	-0.0392266	0.0179346	-0.0345428	-0.0543829	1.18468e-246	-0.0514972	-0.109798
202556_s_at	MCRS1	-0.235894	-0.153404	-0.0988024	0.0419524	-0.0112552	-0.100686	-0.133887	-0.0424768	-0.0620833	-0.0489841	-0.147653	-0.0801704	0.0233656	-0.0654814	-0.0624096	1.27226e-246	-0.0635017	-0.060026
207618_s_at	BCS1L	0.00685326	0.15283	-0.102717	-0.0144299	0.0296737	-0.111743	-0.139972	-0.080956	-0.0936422	-0.126031	-0.0681028	-0.104522	-0.121385	-0.136986	-0.0688914	2.62883e-246	-0.0812262	0.0377165
219502_at	NEIL3	-0.188614	-0.113167	-0.277469	-0.141727	-0.170236	-0.0348229	-0.101423	-0.0292507	-0.0292669	-0.0383939	-0.0251027	-0.0480454	0.0164252	-0.054465	-0.0773099	2.80678e-246	-0.0674165	0.0524296
212525_s_at	H2AFX	-0.0544507	-0.0231726	-0.191995	-0.119068	-0.120723	-0.155864	-0.178076	-0.0778411	-0.105204	-0.0615104	-0.0464904	-0.0643952	0.0378718	-0.0328134	-0.0408154	3.83708e-246	-0.0429879	-0.0841309
200043_at	ERH	-0.0731161	-0.144227	-0.101962	-0.091111	0.0870377	-0.167203	-0.186967	-0.114188	-0.239673	-0.151071	-0.0727857	-0.163533	-0.249486	-0.187753	-0.110289	5.31749e-246	-0.120082	-0.0911601
215429_s_at	ZNF428	-0.0427539	-0.0176361	-0.0422157	-0.0120003	-0.044339	-0.0701397	-0.0561699	-0.104393	-0.164485	-0.146583	-0.0490382	-0.130858	-0.253149	-0.0898917	-0.0447835	7.45602e-246	-0.0467768	-0.0927695
57532_at	DVL2	0.161404	0.18765	0.0478458	0.102683	0.0629658	-0.0974892	-0.135898	-0.0589973	-0.118043	-0.104572	0.0187593	-0.075943	0.0344976	-0.0688559	-0.0591541	9.98222e-246	-0.0615127	0.0395085
212379_at	GART	-0.128989	-0.114011	-0.195181	-0.165184	-0.101329	-0.082774	-0.122598	-0.0667351	-0.076475	-0.0759212	-0.0969262	-0.0682261	0.000108123	-0.0397258	-0.0689566	1.0065e-245	-0.0717992	-0.12885
219320_at	MYO19	0.0145456	0.0404717	-0.173469	-0.0434327	-0.0479766	-0.158442	-0.385097	-0.0313474	-0.092354	-0.0783369	-0.193115	-0.168044	-0.0958956	-0.162563	-0.0506325	1.98357e-245	-0.0521467	-0.0742681
32836_at	AGPAT1	-0.185081	0.0358563	-0.0682904	-0.078063	-0.180291	-0.0613333	-0.0630737	-0.0443	-0.0774173	-0.0521016	-0.144751	-0.0759943	0.0277743	-0.0214678	-0.0566884	2.35486e-245	-0.0578153	-0.0904511
219120_at	C2orf44	0.0325485	0.0312056	0.00618402	0.0161362	-0.00877687	-0.149817	-0.186836	-0.0993232	-0.0899218	-0.0962792	-0.11262	-0.0975698	0.0406655	-0.145626	-0.0797599	4.64628e-245	-0.0768655	-0.119576
209440_at	PRPS1	-0.116125	-0.0489675	-0.0484844	0.027331	-0.0736924	-0.0659958	-0.0164198	-0.0797625	-0.205386	-0.119833	-0.0779966	-0.10729	-0.0268208	-0.0360567	-0.0994501	5.39785e-245	-0.100049	-0.115607
204133_at	RRP9	-0.0686344	-0.139488	-0.204113	-0.0429959	-0.0826863	-0.0888869	-0.15392	-0.07781	-0.0982294	-0.151595	-0.130751	-0.0715634	0.0222738	-0.101841	-0.0616013	6.82078e-245	-0.0650187	-0.137817
207391_s_at	PIP5K1A	-0.0317935	-0.0222464	-0.0544281	-0.0437069	-0.0794766	-0.109437	-0.117027	-0.0573413	0.0588975	-0.0805289	-0.160823	-0.112581	-0.0550923	-0.0160697	-0.0611387	9.77116e-245	-0.0622036	-0.143034
201802_at	SLC29A1	-0.0226296	0.0783558	0.00681467	-0.0394863	-0.0464306	-0.00543266	0.0360856	0.00297861	-0.087036	-0.0871738	-0.150046	-0.0569841	0.0388509	-0.0230232	-0.0444942	1.0645e-244	-0.0454202	-0.177465
218887_at	MRPL2	-0.141683	-0.0550528	-0.118849	-0.162474	-0.165994	-0.123194	-0.152132	-0.0752631	-0.181402	-0.15178	-0.11142	-0.106922	-0.136422	-0.107566	-0.0405735	1.92489e-244	-0.0462328	-0.0686142
212478_at	RMND5A	-0.0288394	-0.00869862	-0.204373	-0.0654819	-0.0551643	-0.126888	-0.134771	-0.0981018	0.00173141	-0.0167193	-0.0419221	-0.0416813	0.0432789	-0.0906616	-0.0488581	2.26111e-244	-0.0460642	-0.0958863
215905_s_at	SNRNP40	-0.047487	-0.139515	-0.119223	-0.132304	-0.141767	-0.0874311	-0.0587054	-0.0607213	-0.042464	-0.0898128	0.0140596	-0.0498892	-0.102929	-0.0542472	-0.0600348	2.40231e-244	-0.0618497	-0.0854676
218227_at	NUBP2	-0.191922	-0.0722267	-0.228142	0.0129136	-0.0588609	-0.0578838	-0.100424	-0.0315123	-0.215233	-0.152361	-0.0407955	-0.0719916	0.0182999	-0.211319	-0.0776806	2.63329e-244	-0.0800527	0.0914269
201195_s_at	SLC7A5	-0.102116	-0.0800015	-0.0902866	-0.105267	-0.118088	-0.0524882	-0.0633415	-0.0474154	-0.0042984	-0.0245992	-0.0932699	-0.0501229	0.0335935	-0.0571224	-0.0488679	3.31315e-244	-0.0499088	-0.0680663
50314_i_at	C20orf27	-0.184705	-0.158999	-0.137423	-0.0485196	-0.121804	-0.111856	-0.160739	-0.0938986	-0.0184154	-0.0250846	-0.0929426	-0.0521747	-0.0938676	-0.150147	-0.0619586	3.56361e-244	-0.0624515	0.0476333
220040_x_at	ZC4H2	-0.00260041	0.00897013	0.0185714	-0.00529435	-0.0218902	-0.0965492	-0.0825275	-0.156579	-0.117606	-0.0741964	-0.0500457	-0.0252813	0.0347246	-0.0485834	-0.0465012	2.69343e-243	-0.0442592	0.0630742
204531_s_at	BRCA1	-0.128127	-0.111514	-0.0888759	-0.00588044	0.00186678	-0.127235	-0.130248	-0.123964	-0.0633987	-0.0922993	-0.0247472	-0.117127	-0.178365	-0.122163	-0.0721622	5.25885e-243	-0.0822919	-0.10965
218045_x_at	PTMS	-0.087068	-0.0447483	-0.0738432	-0.0428885	-0.0642679	-0.100919	-0.0811394	-0.0755297	-0.00846804	-0.0274629	-0.101705	-0.0122791	-0.146326	0.0717794	-0.0668198	5.53655e-243	-0.0626841	0.0458495
212002_at	SZRD1	-0.0973362	-0.0265201	-0.132549	-0.0737683	-0.124915	-0.0427557	0.00386065	-0.073811	0.0497872	0.0324649	-0.132381	-0.0622359	-0.0455427	-0.0245861	-0.0630401	6.17209e-243	-0.0598427	-0.0844304
219978_s_at	NUSAP1	-0.0934351	-0.135341	-0.128394	-0.151541	-0.115599	-0.0811154	-0.0802968	-0.0739511	-0.0371239	-0.0464352	-0.0185719	-0.00688377	-0.0545236	-0.0423279	-0.0406209	9.21812e-243	-0.0505193	0.0597186
201281_at	ADRM1	-0.214102	-0.208711	-0.13994	-0.180106	-0.222189	-0.188104	-0.183849	-0.0932609	-0.0276172	-0.0522101	-0.0928254	-0.12036	0.044018	-0.0260237	-0.0688701	1.35766e-242	-0.0759107	0.0425182
211159_s_at	PPP2R5D	-0.187575	-0.219801	-0.203246	-0.186581	-0.029252	-0.116046	-0.143002	-0.0232607	-0.112563	-0.0940802	-0.0432005	-0.107091	-0.31083	-0.0492771	-0.0556744	1.55783e-242	-0.0592932	-0.0903495
220668_s_at	DNMT3B	-0.149621	-0.121934	-0.143951	-0.134222	-0.133798	-0.0977877	-0.11916	-0.0811817	-0.0628053	-0.0229445	-0.105284	-0.055371	-0.0976685	-0.082706	-0.0742719	2.72333e-242	-0.0556097	-0.063656
219537_x_at	DLL3	0.00291753	-0.0104938	-0.105657	-0.00408844	-0.0377576	-0.0807512	-0.0875882	-0.0447799	2.24812	-0.049521	-0.17573	-0.0569136	0.0569495	0.114926	-0.0663561	2.7261e-242	-0.0624928	-0.0696868
209429_x_at	EIF2B4	-0.108247	0.0967346	-0.018568	-0.0716256	-0.0452959	-0.125492	-0.13006	-0.0757274	-0.131467	-0.0651744	-0.0785132	-0.151009	-0.0630568	-0.12701	-0.0672457	4.59207e-242	-0.0711117	-0.122856
219510_at	POLQ	-0.136015	-0.0448549	-0.182729	-0.0622806	-0.166948	-0.130487	-0.340391	-0.198485	-0.0356318	-0.0578871	-0.095373	-0.0685676	0.0261544	-0.11005	-0.0721227	5.16135e-242	-0.0704493	-0.0816859
212656_at	TSFM	-0.198785	-0.229814	-0.0245444	0.00318652	0.0351107	-0.0745404	-0.0935899	-0.0443812	-0.0779398	-0.125142	-0.0748234	-0.075667	0.029952	-0.126067	-0.0635508	5.98845e-242	-0.0659106	-0.112342
203702_s_at	TTLL4	-0.0574651	-0.0356656	-0.129168	-0.0760781	-0.0693041	-0.0806995	-0.112335	-0.079717	0.00986703	0.0301729	-0.11042	-0.10253	0.0379278	-0.0233513	-0.0532668	7.21829e-242	-0.0537745	0.0570961
213129_s_at	NA	-0.220367	-0.134561	-0.0671898	-0.0903885	-0.110059	-0.0958351	-0.0933902	-0.0446764	-0.10051	-0.106675	-0.028053	-0.0146274	-0.05536	-0.0882406	0.00243283	1.28147e-241	-0.0687224	-0.0800422
215260_s_at	TCF3	0.00728876	0.0588539	-0.134842	0.00593474	-0.00469694	-0.0665154	-0.211176	-0.0296111	-0.0811601	-0.0582375	-0.139821	-0.0502785	-0.0132589	-0.0497519	-0.0521753	2.34733e-241	-0.0520619	-0.126778
218367_x_at	USP21	-0.0230268	-0.0314637	-0.0549315	0.0380585	5.00742e-06	-0.0529854	-0.164226	-0.020212	-0.102082	-0.0794949	-0.0217862	-0.0581685	-0.0167021	-0.0330605	-0.0750181	2.65265e-241	-0.0715912	-0.0756345
201112_s_at	CSE1L	-0.354326	-0.285634	-0.175508	-0.208289	-0.232037	-0.164434	-0.156013	-0.0650786	-0.0911766	-0.136672	-0.0668893	-0.108513	-0.210481	-0.190642	-0.0577685	4.11185e-241	-0.0952426	-0.10211
203069_at	SV2A	0.0165793	0.0210857	0.00231642	-0.0125049	-0.00994486	-0.0695961	-0.079271	-0.0461661	-0.0535325	-0.02716	-0.149443	0.0514304	0.023413	0.0753072	-0.0587223	8.20723e-241	-0.0481232	-0.0915853
218069_at	DCTPP1	-0.188663	-0.15717	-0.163921	-0.0886122	-0.12331	-0.155391	-0.132102	-0.0784617	-0.133261	-0.167243	-0.0204486	-0.0583284	0.0363807	-0.185122	-0.0726332	1.14823e-240	-0.0882167	-0.0944494
200853_at	H2AFZ	-0.220033	-0.274888	-0.157183	-0.227111	-0.182913	-0.219496	-0.160806	-0.132296	-0.173043	-0.154071	-0.0437649	-0.0955203	-0.215707	-0.164127	-0.0494993	1.26341e-240	-0.0865516	0.104294
206550_s_at	NUP155	-0.16347	-0.26589	-0.199468	-0.218959	-0.268282	-0.11011	-0.14149	-0.103562	-0.0676761	-0.10684	0.00177248	-0.0669601	-0.173415	-0.137391	-0.0665321	1.54347e-240	-0.088216	-0.093039
218883_s_at	CENPU	-0.188323	-0.182225	-0.0867994	-0.153809	-0.153639	-0.0847028	-0.0939705	-0.0617907	-0.0990796	-0.0765388	-0.000633443	-0.0556022	-0.0928794	-0.0910646	-0.0275849	1.65846e-240	-0.0624725	-0.117372
202689_at	RBM15B	0.083197	0.107142	-0.174663	-0.0678375	-0.0818899	-0.17662	-0.282835	-0.0914176	0.0197845	-0.106216	-0.156735	-0.107608	-0.144177	-0.253978	-0.0645145	1.81086e-240	-0.0672552	-0.0810258
219068_x_at	ATAD3A	-0.210561	-0.110117	-0.21283	-0.181272	-0.246688	-0.16104	-0.188226	-0.116599	-0.130035	-0.156054	-0.182971	-0.131374	0.0373832	-0.177197	-0.0441473	1.96999e-240	-0.0505722	-0.0632373
212296_at	PSMD14	-0.377721	-0.328138	-0.200046	-0.283664	-0.247192	-0.185594	-0.200349	-0.0659655	-0.140777	-0.162018	-0.0609016	-0.0144662	-0.103815	-0.120467	-0.0705202	3.06312e-240	-0.114659	-0.140847
204444_at	KIF11	-0.193965	-0.181541	-0.124205	-0.140748	-0.202406	-0.0831812	-0.10531	-0.10318	-0.0312925	-0.0382108	-0.000256871	-0.07934	-0.0512379	-0.0541076	-0.0298763	4.29785e-240	-0.050742	-0.0903229
211954_s_at	IPO5	-0.197715	-0.0252141	-0.11103	-0.0891013	-0.151148	-0.0886701	-0.0590522	-0.0566344	-0.172744	-0.155573	-0.0603403	-0.106166	-0.20732	-0.144857	-0.0666637	5.60743e-240	-0.0892018	-0.0849627
205167_s_at	CDC25C	-0.175016	-0.134338	-0.241319	-0.131102	-0.171185	-0.143516	-0.157388	-0.0922172	-0.0540089	-0.0941482	-0.0341397	-0.0660966	-0.0647048	-0.132095	-0.0729221	1.00268e-239	-0.080394	-0.0841419
201801_s_at	SLC29A1	-0.0108217	-0.0282951	0.00559498	-0.0574882	-0.0419217	-0.00562054	0.0374087	0.00976488	-0.0423698	-0.0622555	-0.039958	-0.0502376	0.0306597	-0.00927858	-0.0547681	1.33811e-239	-0.0493383	-0.0508459
202894_at	EPHB4	-0.0783202	-0.0387593	-0.0458001	-0.0752244	-0.0968951	-0.0329584	-0.0673003	-0.0157192	-0.0433314	-0.0275103	-0.103561	-0.0504571	-0.0344552	0.0102648	-0.0685168	1.53898e-239	-0.0656841	-0.0951022
209449_at	LSM2	-0.322911	-0.236856	-0.169686	-0.188765	-0.21288	-0.129202	-0.112477	-0.0764885	-0.0829852	-0.113277	-0.0367519	-0.0362999	-0.190125	-0.0543738	-0.057904	2.0504e-239	-0.0827924	-0.0872018
204887_s_at	PLK4	-0.165404	-0.1273	-0.208161	-0.123369	-0.168577	-0.123888	-0.160423	-0.0990628	-0.0549928	-0.0910995	-0.0381138	-0.0755341	-0.0145021	-0.0717074	-0.0689804	4.56918e-239	-0.081558	0.0794983
208159_x_at	DDX11	0.00205957	-0.00923825	-0.154257	-0.0508731	-0.0572492	-0.127598	-0.145831	-0.0913148	-0.144059	-0.073889	-0.0270901	-0.0643755	-0.159918	-0.126486	-0.0528013	5.25709e-239	-0.0569034	-0.0800818
201476_s_at	RRM1	-0.220094	-0.102622	-0.138103	-0.174013	-0.0992527	-0.0895839	-0.083737	-0.0832541	-0.062936	-0.0923888	-0.000796556	-0.0708576	-0.020752	-0.0542558	-0.048651	5.79808e-239	-0.0597252	-0.1171
203209_at	RFC5	-0.327984	-0.190981	-0.15139	-0.225899	-0.218758	-0.0999144	-0.11839	-0.0728072	-0.0858763	-0.094671	0.000548828	-0.0501971	-0.0507787	-0.068364	-0.0455283	7.30197e-239	-0.0762736	-0.125065
203832_at	SNRPF	-0.24354	-0.165411	-0.176963	-0.103786	-0.105678	-0.146991	-0.137559	-0.11187	-0.290523	-0.164405	-0.0572022	-0.0923425	-0.0314893	-0.171496	-0.0474571	8.93547e-239	-0.107111	-0.106454
214297_at	CSPG4	-0.0407019	-0.023866	-0.0789213	-0.0381534	-0.061582	-0.0177748	-0.0373998	0.0205787	0.0255021	-0.0296007	-0.0814814	-0.0910933	-0.0688508	-0.0191781	-0.0722556	1.00977e-238	-0.0671338	-0.0886671
203162_s_at	KATNB1	-0.158894	-0.042288	-0.13557	-0.138032	-0.175814	-0.012818	-0.0558131	-0.038671	-0.130995	-0.115395	-0.0569732	-0.0758065	0.0381476	-0.108334	-0.0695534	1.12511e-238	-0.0736934	-0.109329
211375_s_at	ILF3	-0.313127	-0.168531	-0.145215	-0.156468	-0.202864	-0.149936	-0.12405	-0.0716733	-0.144994	-0.145446	-0.141722	-0.121091	-0.221912	-0.127307	-0.0704262	1.24617e-238	-0.0932309	-0.14625
201184_s_at	CHD4	-0.207781	-0.11581	-0.0588609	0.036101	-0.0916705	-0.0859607	-0.108088	-0.135917	-0.124616	-0.130186	-0.206899	-0.110569	-0.229816	-0.105767	-0.0647282	1.25189e-238	-0.0706179	-0.0913768
214661_s_at	NOP14	-0.155363	0.00910682	-0.067941	-0.0287188	-0.0476046	-0.146222	-0.134913	-0.0984311	-0.18944	-0.1592	-0.0848655	-0.138759	0.00999691	-0.194229	-0.0618207	1.45684e-238	-0.0758151	-0.133069
201774_s_at	NCAPD2	-0.214099	-0.165142	-0.161607	-0.167089	-0.224233	-0.168657	-0.169146	-0.12535	-0.0817228	-0.103424	-0.0691694	-0.0932941	-0.0710691	-0.0824653	-0.0590127	1.61266e-238	-0.0805651	-0.120112
202564_x_at	ARL2	-0.0534663	-0.0495209	-0.0651294	-0.0414352	-0.151802	-0.0777395	-0.0399784	-0.0170609	-0.0692684	-0.111365	-0.132487	-0.0448948	0.0441184	-0.0487378	-0.0709996	1.6432e-238	-0.0714738	-0.153349
222382_x_at	NUP205	-0.134251	-0.0351233	-0.339307	-0.116123	-0.0647323	-0.221167	-0.451177	-0.148747	-0.109159	-0.211385	0.018791	-0.177051	0.0837678	-0.0652159	-0.12475	1.72727e-238	-0.125851	-0.126273
200708_at	GOT2	-0.154967	-0.116681	-0.0630456	-0.08141	-0.0451238	-0.104123	-0.112062	-0.0768014	-0.108009	-0.154469	-0.0595741	-0.0732964	0.0184693	-0.0773426	-0.0880869	1.89332e-238	-0.0899556	-0.0873171
201246_s_at	OTUB1	-0.118887	-0.161831	-0.0922875	-0.0739962	-0.0566801	-0.116337	-0.0952305	-0.093966	-0.0168514	-5.81373e-05	-0.0992957	-0.058204	0.0105287	-0.057081	-0.0466926	2.23568e-238	-0.0482845	-0.0849649
212064_x_at	MAZ	-0.180596	-0.088344	-0.117054	-0.134636	-0.0793731	-0.146549	-0.14954	-0.0836547	-0.0728037	-0.108598	-0.133032	-0.0790127	-0.219477	-0.0908048	-0.0551128	3.04203e-238	-0.0609039	-0.139201
210880_s_at	EFS	-0.0256299	-0.00466656	-0.0359962	0.00527206	-0.0165971	-0.0754052	-0.0651409	-0.04037	0.0538263	0.126962	-0.101559	0.0301085	0.0508921	-1.32935	-0.0512826	3.68385e-238	-0.0491324	-0.0881374
204219_s_at	PSMC1	-0.454402	-0.283499	-0.169803	-0.141586	-0.148873	-0.180478	-0.14206	-0.0920675	-0.155219	-0.2074	0.0135451	-0.0868053	-0.0890756	-0.110947	-0.0945895	6.74561e-238	-0.101573	-0.108544
201890_at	RRM2	-0.131203	-0.117081	-0.0839404	-0.153038	-0.146236	-0.0796912	-0.0622444	-0.057212	-0.0141276	-0.036415	-0.025804	-0.051055	-0.096954	-0.0733508	-0.0342235	9.25739e-238	-0.0514405	-0.0786958
209537_at	EXTL2	-0.0217501	0.119752	0.00927347	-0.0478808	-0.0434352	-0.0276779	-0.0221638	-0.0319418	-0.0535867	-0.0664843	-0.0992843	-0.0469689	-0.030918	-0.0814279	-0.0664145	9.6452e-238	-0.062341	-0.093803
203342_at	TIMM17B	-0.204984	-0.145668	-0.154862	-0.0919474	-0.193663	-0.11481	-0.137141	-0.0754021	-0.0239478	-0.0597924	-0.149297	-0.0863669	-0.0722725	-0.0506225	-0.0515428	9.76046e-238	-0.0574961	-0.0896595
213535_s_at	UBE2I	-0.342047	-0.278909	-0.18121	-0.167851	-0.117042	-0.13737	-0.110233	-0.066144	-0.111678	-0.170101	-0.104577	-0.153997	-0.290583	-0.13157	-0.0931797	1.65305e-237	-0.108624	-0.121563
202385_s_at	TCOF1	-0.166416	-0.111533	-0.189568	-0.0897355	-0.120871	-0.194385	-0.289184	-0.072462	-0.177616	-0.130917	-0.186806	-0.0825211	-0.123991	-0.148076	-0.0547351	1.90552e-237	-0.0597446	-0.0650618
204123_at	LIG3	-0.0943692	-0.100965	-0.075401	-0.00734311	-0.0413436	-0.148239	-0.214352	-0.102123	-0.160304	-0.121911	-0.0634735	-0.141115	0.0481115	-0.22759	-0.0562758	1.91421e-237	-0.0603143	-0.06777
201111_at	CSE1L	-0.286863	-0.261824	-0.136478	-0.14647	-0.1403	-0.135844	-0.144303	-0.0733612	-0.0380131	-0.0864031	-0.0619773	-0.11296	-0.217241	-0.127659	-0.0580326	3.22283e-237	-0.0840401	-0.0706724
218907_s_at	LRRC61	-0.0508326	-0.0980479	-0.235241	-0.0530815	-0.0404592	-0.129903	-0.110852	-0.0335498	0.00121117	-0.0699701	-0.177104	-0.027409	0.0683667	0.0260625	-0.0694401	5.97508e-237	-0.0661837	-0.114094
218529_at	CD320	-0.0452705	0.0109556	-0.107376	-0.0533715	-0.0713275	-0.0369355	-0.067418	-0.0297199	-0.0723411	-0.0467962	-0.0653169	-0.0538104	-0.0348143	-0.124321	-0.0581726	6.00679e-237	-0.0577336	-0.114959
210213_s_at	EIF6	-0.27411	-0.277322	-0.134062	-0.119337	-0.198616	-0.116981	-0.127002	-0.0720797	-0.0514884	-0.134738	-0.0650073	-0.138015	-0.216692	-0.167222	-0.0754695	8.59164e-237	-0.0861654	-0.0992878
203871_at	SENP3	0.0192396	-0.0437556	-0.130796	-0.106072	-0.0896231	-0.10092	-0.0410934	-0.063607	-0.121588	-0.0555825	-0.0965657	-0.0837627	-0.167456	-0.0650254	-0.0566421	1.67935e-236	-0.0593916	-0.130349
201764_at	TMEM106C	-0.168919	-0.18292	-0.108134	-0.102653	-0.077179	-0.132929	-0.128199	-0.0949133	-0.0655565	-0.0603565	0.0468731	-0.0437493	0.0213717	-0.0638435	-0.0835963	2.26852e-236	-0.0726001	-0.163847
203082_at	BMS1	-0.251581	-0.0728266	-0.223941	-0.0859349	-0.138013	-0.10827	-0.149212	-0.0542187	-0.148151	-0.114084	-0.0222494	-0.110261	-0.102806	-0.196964	-0.055162	3.58355e-236	-0.0655167	-0.0789014
221964_at	TULP3	-0.17567	-0.113689	-0.143565	-0.0943315	-0.14835	-0.114231	-0.191636	-0.120971	-0.0676921	-0.173117	-0.129512	-0.158004	0.0164029	-0.242503	-0.062795	4.34533e-236	-0.068127	-0.132575
212395_s_at	EMC1	-0.102216	-0.0229282	-0.0488986	0.0117552	0.0301774	-0.088658	-0.137147	-0.0516613	-0.0521743	-0.121519	0.0254799	-0.00470165	0.00715793	-0.116841	-0.0844163	9.28611e-236	-0.0787023	-0.062039
201113_at	TUFM	-0.146374	-0.132276	-0.0921555	-0.0213558	-0.109837	-0.0676518	-0.0399002	-0.0547868	-0.140155	-0.187322	-0.059813	-0.2039	-0.253896	-0.195936	-0.0731374	9.7422e-236	-0.0970048	-0.159421

## Sheet: Stem Cell Distances
ID	Stem.Cell.Distance	Survival.Months	Event
GSM311598	0.665961	0.131507	1
GSM311599	0.767572	3.41918	0
GSM311600	0.780892	14.2027	1
GSM311601	0.690567	9.20548	0
GSM311602	0.743931	9.0411	0
GSM311603	0.690084	21.6	1
GSM311604	0.480008	14.0384	1
GSM311605	0.641251	13.8411	1
GSM311606	0.54698	1.34795	1
GSM311607	0.827308	0.0328767	1
GSM311608	0.621851	1.67671	1
GSM311609	0.770549	8.31781	1
GSM311610	0.717394	25.0192	1
GSM311611	0.847974	9.66575	1
GSM311612	0.793442	23.6384	0
GSM311613	0.792014	6.87123	0
GSM311614	0.640222	6.24658	1
GSM311615	0.542902	10.4219	0
GSM311616	0.636086	6.24658	1
GSM311617	0.731469	0.263014	1
GSM311618	0.586021	2.36712	0
GSM311619	0.54792	28.274	0
GSM311620	0.600381	7.33151	1
GSM311621	0.519114	7.03562	1
GSM311622	0.529146	1.08493	1
GSM311623	0.624712	0.0986301	1
GSM311624	0.776089	30.3781	0
GSM311625	0.681949	38.663	0
GSM311626	0.666129	7.89041	1
GSM311627	0.741132	2.46575	1
GSM311628	0.87125	0.131507	1
GSM311629	0.507311	0.591781	1
GSM311630	0.777784	36.263	0
GSM311631	0.451881	38.663	0
GSM311632	0.658284	38.663	0
GSM311633	0.591318	27.6822	0
GSM311634	0.488437	13.9726	0
GSM311635	0.565209	8.44932	1
GSM311636	0.807231	38.663	0
GSM311637	0.701902	12.0329	0
GSM311638	0.773971	38.663	0
GSM311639	0.475236	8.12055	1
GSM311640	0.721748	9.63288	1
GSM311641	0.588115	38.663	0
GSM311642	0.651725	3.45205	1
GSM311643	0.681984	3.91233	1
GSM311644	0.983549	1.54521	1
GSM311645	0.578671	8.54795	1
GSM311646	0.593699	27.1562	0
GSM311647	0.762299	15.1562	1
GSM311648	0.597888	9.30411	1
GSM311649	0.678363	38.663	0
GSM311650	0.55865	2.00548	1
GSM311651	0.478847	9.50137	1
GSM311652	0.73252	3.71507	1
GSM311653	0.690333	3.58356	1
GSM311654	0.651031	0.986301	1
GSM311655	0.697048	38.663	0
GSM311656	0.60393	6.73973	1
GSM311657	0.57689	8.28493	1
GSM311658	0.518236	1.44658	1
GSM311659	0.465775	1.01918	1
GSM311660	0.801203	2.8274	1
GSM311661	0.504342	38.663	0
GSM311662	0.492466	1.34795	1
GSM311663	0.545405	9.36986	0
GSM311664	0.756081	36.2301	1
GSM311665	0.762165	24.6247	1
GSM311666	0.495943	7.7589	1
GSM311667	0.826437	9.20548	1
GSM311668	0.741814	0.887671	1
GSM311669	0.720431	4.04384	1
GSM311670	0.798814	10.5534	1
GSM311671	0.827371	1.8411	1
GSM311672	0.525871	4.07671	1
GSM311673	0.732712	8.41644	1
GSM311674	0.764727	14.5315	1
GSM311675	0.750241	1.34795	1
GSM311676	0.645951	1.28219	1
GSM311677	0.505913	1.64384	1
GSM311678	0.52611	0.558904	1
GSM311679	0.730097	2.53151	1
GSM311680	0.454776	5.16164	1
GSM311681	0.966494	38.663	0
GSM311682	0.748918	19.6932	1
GSM311683	0.868081	38.663	0
GSM311684	0.534607	7.82466	1
GSM311685	0.739464	3.51781	1
GSM311686	0.681614	5.75342	1
GSM311687	0.584718	8.21918	1
GSM311688	0.783491	13.6767	1
GSM311689	0.656569	9.50137	0
GSM311690	0.73845	0.920548	1
GSM311691	0.517961	11.1781	1
GSM311692	0.592682	14.8603	0
GSM311693	0.477609	2.03836	1
GSM311694	0.509624	2.99178	1
GSM311695	1	1.08493	1
GSM311696	0.591106	28.6685	1
GSM311697	0.739091	8.25205	1
GSM311698	0.655948	10.3233	1
GSM311699	0.565978	5.7863	1
GSM311700	0.755809	24.3616	1
GSM311701	0.589265	7.52877	1
GSM311702	0.45156	8.64658	1
GSM311703	0.460135	0.131507	1
GSM311704	0.790238	38.663	0
GSM311705	0.506619	8.90959	1
GSM311706	0.674566	15.9123	1
GSM311707	0.665754	0.591781	1
GSM311708	0.485308	19.1014	0
GSM311709	0.63473	6.04932	1
GSM311710	0.90453	29.2932	0
GSM311711	0.642879	27.9452	0
GSM311712	0.79313	18.9041	0
GSM311713	0.716799	0.427397	1
GSM311714	0.647742	1.67671	0
GSM311715	0.564834	19.989	0
GSM311716	0.655106	3.74795	0
GSM311717	0.72148	27.9123	0
GSM311718	0.819998	27.6164	0
GSM311719	0.957221	26.1041	0
GSM311720	0.681439	4.17534	1
GSM311721	0.632497	0.789041	1
GSM311722	0.781243	15.9781	0
GSM311723	0.795629	22.7836	1
GSM311724	0.540594	1.01918	1
GSM311725	0.764142	4.86575	1
GSM311726	0.685102	38.663	0
GSM311727	0.783564	9.33699	1
GSM311728	0.610169	38.663	0
GSM311729	0.707384	38.663	0
GSM311730	0.548609	0.624658	1
GSM311731	0.778553	38.663	0
GSM311732	0.709665	2.59726	1
GSM311733	0.916581	4.50411	1
GSM311734	0.719592	10.7178	1
GSM311735	0.49947	9.99452	1
GSM311736	0.864845	38.663	0
GSM311737	0.764635	32.8438	1
GSM311738	0.648099	38.663	0
GSM311739	0.592457	1.34795	1
GSM311740	0.623249	11.5726	1
GSM311741	0.606422	6.31233	1
GSM311742	0.551541	36.5918	0
GSM311743	0.803525	18.3781	1
GSM311744	0.822888	6.87123	0
GSM311745	0.663665	38.663	0
GSM311746	0.780439	7.66027	1
GSM311747	0.817377	38.663	0
GSM311748	0.724478	38.663	0
GSM311749	0.693552	38.663	0
GSM311750	0.624729	38.663	0
GSM311751	0.787083	38.663	0
GSM311752	0.73798	38.663	0
GSM311753	0.646255	38.663	0
GSM311754	0.572749	38.663	0
GSM311755	0.522167	7.33151	1
GSM311756	0.603551	1.67671	1
GSM311757	0.663339	22.2247	0
GSM311758	0.85906	38.663	0
GSM311759	0.559585	5.75342	1
GSM311760	0.653594	30.1151	0
GSM158833	0.695761	0.2	1
GSM158762	0.625048	1.48	1
GSM158763	0.462913	1.77	1
GSM158764	0.749067	118.7	0
GSM158765	0.596787	84.44	0
GSM158766	0.609323	108.1	0
GSM158767	0.616012	0.59	1
GSM158768	0.534458	4.47	1
GSM158769	0.574401	7.98	1
GSM158770	0.537996	8.44	1
GSM158771	0.721557	20.01	1
GSM158772	0.602976	145.9	1
GSM158773	0.811353	0.13	1
GSM158774	0.672257	1.54	1
GSM158775	0.609152	5.68	1
GSM158776	0.557903	210.9	0
GSM158777	0.763714	214.2	0
GSM158778	0.782153	214.5	0
GSM158779	0.683654	1.05	1
GSM158780	0.537913	7.62	1
GSM158781	0.589435	173.9	0
GSM158782	0.73346	8.41	1
GSM158783	0.649761	5.39	1
GSM158784	0.551225	4.9	1
GSM158785	0.605785	4.3	1
GSM158786	0.811215	9.43	1
GSM158787	0.819865	16.2	1
GSM158788	0.540282	16.95	1
GSM158789	0.595493	6.87	1
GSM158790	0.521261	10.38	1
GSM158791	0.708354	138.1	0
GSM158792	0.519411	10.25	1
GSM158793	0.973888	0.3	1
GSM158794	0.608669	190.3	0
GSM158795	0.562651	13.01	1
GSM158796	0.516089	6.87	1
GSM158797	0.553307	6.6	1
GSM158798	0.573519	10.58	1
GSM158799	0.62754	13.14	1
GSM158800	0.707433	169.5	0
GSM158711	0.666899	175.7	0
GSM158712	0.650132	109.1	1
GSM158713	0.566599	7.26	1
GSM158714	0.840852	0.26	1
GSM158715	0.786551	56.15	1
GSM158716	0.702682	5.42	1
GSM158759	0.574828	14.49	1
GSM158717	0.716553	145.4	0
GSM158718	0.558353	18	1
GSM158719	0.598543	14.09	1
GSM158720	0.64574	143.6	0
GSM158721	0.732633	144.4	0
GSM158722	0.627179	149	0
GSM158723	0.616608	7.29	1
GSM158724	0.459936	10.05	1
GSM158725	0.754859	113.7	0
GSM158726	0.5439	0.43	1
GSM158760	0.871263	124.4	0
GSM158727	0.592631	123.4	0
GSM158728	0.71283	121.2	0
GSM158729	0.726874	10.02	1
GSM158730	0.596106	25.89	1
GSM158731	0.672539	14.88	1
GSM158732	0.662474	122.9	0
GSM158733	0.588553	121.4	0
GSM158734	0.588974	64.72	1
GSM158735	0.852808	17.22	1
GSM158736	0.698937	9.79	1
GSM158737	0.67833	15.7	1
GSM158738	0.636731	14.23	1
GSM158739	0.713146	8.25	1
GSM158740	0.504558	1.51	1
GSM158741	0.560906	125	0
GSM158742	0.591948	120.8	0
GSM158743	0.523923	122.8	0
GSM158744	0.588746	5.95	1
GSM158745	0.702167	24.74	1
GSM158746	0.57123	114.1	0
GSM158747	0.581461	107.8	0
GSM158748	0.489228	111.5	0
GSM158749	0.581304	123.4	0
GSM158750	0.609516	35.55	0
GSM158751	0.881773	62.13	1
GSM158752	0.551718	20.47	1
GSM158753	0.651189	100.1	0
GSM158754	0.524462	8.77	1
GSM158755	0.636733	21.06	1
GSM158756	0.700302	132.6	0
GSM158757	0.757437	120.5	0
GSM158758	0.892956	85.82	1
GSM158801	0.643799	23.26	1
GSM158802	0.731846	17.05	1
GSM158803	0.574712	1.94	1
GSM158804	0.686965	0.07	1
GSM158805	0.635894	7.36	1
GSM158806	0.517441	9.33	1
GSM158807	0.89709	24.15	1
GSM158808	0.734116	42.05	1
GSM158809	0.580613	3.06	1
GSM158810	0.620082	13.96	1
GSM158811	0.718426	150.9	0
GSM158812	0.782046	140.5	0
GSM158813	0.800233	0.3	1
GSM158814	0.668758	143.9	0
GSM158815	0.737589	12.88	1
GSM158816	0.515571	6.01	1
GSM158817	0.537284	86.28	0
GSM158818	0.742729	13.86	1
GSM158819	0.611933	131.9	0
GSM158820	0.60786	142	0
GSM158821	0.64467	7.82	1
GSM158822	0.481035	1.97	1
GSM158823	0.862026	121.8	0
GSM158834	1	18.99	1
GSM158835	0.549323	2.04	1
GSM158824	0.635064	9.82	1
GSM158825	0.7759	127.3	0
GSM158826	0.967353	4.47	1
GSM158827	0.610976	125.2	0
GSM158828	0.72048	131.4	0
GSM158829	0.565233	124	0
GSM158830	0.636438	136.1	0
GSM158831	0.616479	16.59	1
GSM158832	0.634271	16.85	1
GSM158836	0.570313	21.91	1
GSM158837	0.816258	27.5	1
GSM158838	0.522436	24.08	1
GSM158839	0.603734	133.1	0
GSM158840	0.814917	122.6	0
GSM158841	0.767775	7.69	0
GSM158842	0.489725	10.25	1
GSM158843	0.693084	3.52	1
GSM158844	0.650579	2.76	1
GSM158846	0.741992	13.37	1
GSM158847	0.616911	92.32	0
GSM158848	0.522166	12.29	1
GSM158849	0.734091	1.91	1
GSM158850	0.527006	115.7	0
GSM158761	0.568615	15.77	1
GSM158851	0.889206	86.47	0
GSM158852	0.97073	43.6	1
GSM158853	0.730035	0.59	1
GSM158854	0.620221	11.86	1
GSM158855	0.630768	31.28	1
GSM158856	0.671982	11.04	1
GSM158857	0.634039	0.26	1
GSM158858	0.586568	126	0
GSM158859	0.902805	138.3	0
GSM158860	0.659805	122.8	0
GSM158861	0.619463	25.3	1
GSM158862	0.613393	4.21	1
GSM158863	0.790739	131.9	0
GSM158864	0.529662	39.36	1
GSM158865	0.850603	129.5	0
GSM158866	0.758144	4.14	1
GSM158867	0.749544	7.98	1
GSM158868	0.698478	1.18	1
GSM158869	0.635526	6.14	1
GSM158870	0.577516	7.2	1
GSM158871	0.678486	12.16	1
GSM158872	0.563272	13.01	1
GSM158873	0.604014	162.6	0
GSM158874	0.548442	19.55	1
GSM158875	0.547151	6.18	1
GSM158876	0.668013	0.99	1
GSM158877	0.663525	157.7	0
GSM158878	0.715476	134.5	0
GSM158879	0.534871	4.93	1
GSM158880	0.596221	1.84	1
GSM158881	0.577538	13.5	1
GSM158882	0.77962	8.77	1
GSM158883	0.778684	5.75	1
GSM158884	0.719027	1.48	1
GSM158885	0.690304	127	0
GSM158886	0.620521	0.07	1
GSM158887	0.683123	6.51	1
GSM158888	0.782359	0.43	1
GSM158889	0.654229	129.3	0
GSM158890	0.696173	126.9	0
GSM158891	0.748752	11.93	1
GSM158892	0.556183	7.1	1
GSM158893	0.885838	6.31	1
GSM158894	0.633904	10.87	1
GSM158895	0.859963	12.12	1
GSM158955	0.79407	127.5	0
GSM158896	0.803073	33.38	1
GSM158897	0.627308	132.2	0
GSM158898	0.745656	7.1	1
GSM158956	0.875328	8.94	1
GSM158899	0.682395	122.1	0
GSM158900	0.612466	100.2	1
GSM361322	0.606083	2.76	1
GSM158901	0.626408	4.21	1
GSM158902	0.545357	27.07	1
GSM158903	0.737429	137.7	0
GSM158904	0.58418	30.32	1
GSM158905	0.652918	130.4	0
GSM158906	0.648655	16.07	1
GSM158907	0.596758	145.1	0
GSM158908	0.630399	14.42	1
GSM158909	0.654163	131.9	0
GSM158910	0.578905	12.98	1
GSM158911	0.69005	147.2	0
GSM158912	0.70064	145.6	0
GSM158913	0.541803	17.45	1
GSM158914	0.711113	150.4	0
GSM158915	0.630782	17.45	1
GSM158916	0.697037	132.9	0
GSM158917	0.787312	11.93	1
GSM158918	0.691832	135.7	0
GSM158919	0.604248	103.1	0
GSM158920	0.74461	26.81	1
GSM158921	0.623732	141	0
GSM158922	0.5583	112.2	0
GSM158923	0.663728	99.06	1
GSM158924	0.715683	7.23	1
GSM158925	0.628689	149	0
GSM158926	0.663069	153.8	0
GSM158927	0.763345	22.31	1
GSM158928	0.839874	6.44	1
GSM158929	0.519632	1.35	1
GSM158930	0.542052	108.1	0
GSM158931	0.619062	106.9	0
GSM158957	0.687249	45.11	1
GSM158932	0.621217	5.62	1
GSM158933	0.515149	2.43	1
GSM158934	0.599726	8.21	1
GSM158935	0.642858	10.74	1
GSM158936	0.633362	30.39	1
GSM158937	0.762219	0.72	1
GSM158938	0.779884	67.35	1
GSM158939	0.738261	0.69	1
GSM158940	0.653945	0.46	1
GSM158941	0.564444	6.93	1
GSM158942	0.756756	94.92	0
GSM158943	0.754557	9.13	1
GSM158944	0.639285	25.07	1
GSM158945	0.592123	34.92	1
GSM158946	0.914218	19.19	1
GSM158947	0.550551	20.11	1
GSM158948	0.678539	90.32	0
GSM158949	0.618393	15.7	1
GSM361323	0.692029	102.5	0
GSM361324	0.561561	5.55	1
GSM361325	0.420093	0.76	1
GSM361326	0.636594	17.87	1
GSM158950	0.572397	9.2	1
GSM158951	0.720759	12.06	1
GSM158952	0.776636	7.89	1
GSM158953	0.616339	19.22	1
GSM158954	0.968475	94.88	0
GSM361327	0.850623	15.51	1
GSM361328	0.856164	72.84	0
GSM361329	0.879961	0.03	1
GSM361330	0.639914	1.18	1
GSM361331	0.604885	40.8	1
GSM361332	0.864216	18.66	1
GSM361333	0.635493	4.01	1
GSM361334	0.53282	6.28	1
GSM361335	0.829084	0.23	1
GSM159041	0.557129	1.54	1
GSM159042	0.565847	82.76	0
GSM159043	0.568496	44.19	0
GSM159044	0.629255	82.63	0
GSM159045	0.597701	84.24	0
GSM159046	0.630571	18.2	1
GSM159047	0.849278	97.28	0
GSM159048	0.562152	2.43	1
GSM159049	0.610873	87.46	0
GSM361336	0.796284	11.3	1
GSM159036	0.558719	7.82	1
GSM159037	0.58069	76.58	0
GSM159038	0.483182	59.4	1
GSM159039	0.49424	62.75	0
GSM158958	0.531176	8.31	1
GSM361337	0.616859	43.6	1
GSM361338	0.527397	6.18	1
GSM361339	0.601437	0.13	1
GSM361340	0.763819	12.91	1
GSM361341	0.538371	43.63	1
GSM361342	0.599253	78.29	1
GSM361343	0.681317	6.93	1
GSM361344	0.904245	78.49	0
GSM361345	0.679615	4.24	1
GSM361346	0.652176	3.78	1
GSM361347	0.636558	46.75	1
GSM361348	0.741157	3.52	1
GSM361349	0.640661	9.17	1
GSM361350	0.566311	4.3	1
GSM159040	0.681333	7.23	0
GSM159050	0.62457	1.28	1
GSM159051	0.71478	69.16	0
GSM159052	0.665768	73.89	0
GSM159160	0.677527	17.87	1
GSM159161	0.746786	76.16	0
GSM159053	0.64645	11.6	1
GSM159054	0.838001	75.3	0
GSM159055	0.625184	1.94	1
GSM158959	0.705248	64.23	0
GSM159056	0.520725	10.97	1
GSM158960	0.546127	95.44	0
GSM159162	0.567455	19.68	1
GSM158961	0.609041	2.37	1
GSM159163	0.528481	2.27	1
GSM159164	0.605233	81.58	0
GSM159165	0.739125	85.29	0
GSM159166	0.643329	83.65	0
GSM159167	0.666902	74.94	0
GSM159168	0.635981	75.43	0
GSM158962	0.53272	80.56	0
GSM158963	0.60677	6.31	1
GSM361351	0.584482	6.24	1
GSM361352	0.501168	1.77	1
GSM158964	0.733104	6.87	1
GSM159169	0.608738	10.09	1
GSM159057	0.697723	77.47	0
GSM159170	0.728544	30.39	1
GSM159058	0.57771	65.71	0
GSM159059	0.718643	73.46	0
GSM159060	0.730354	65.05	0
GSM159061	0.907024	2.86	1
GSM159062	0.619704	0.89	1
GSM159063	0.620289	14.75	1
GSM159064	0.779072	76.45	0
GSM159065	0.690386	74.58	0
GSM159066	0.605081	10.64	1
GSM159067	0.530593	64.3	0
GSM159068	0.667858	64.1	0
GSM159069	0.667887	3.09	1
GSM159070	0.52428	64.62	0
GSM159071	0.71883	0.82	1
GSM158965	0.678932	64.66	0
GSM159072	0.696809	65.25	0
GSM159073	0.540723	56.21	0
GSM159074	0.757389	62.59	0
GSM361353	0.585011	2.89	1
GSM361354	0.811305	84.01	0
GSM361355	0.587078	2.5	1
GSM361356	0.669044	17.71	1
GSM361357	0.730211	11.96	1
GSM361358	0.772806	37.03	1
GSM361359	0.976108	76.39	0
GSM361360	0.685396	73.56	0
GSM361361	0.604756	18.69	1
GSM361362	0.689262	48.56	1
GSM361363	0.850034	45.96	1
GSM361364	0.582428	37.29	1
GSM361365	0.625979	9.46	1
GSM361366	0.549998	9.2	1
GSM158966	0.663242	123.4	0
GSM158967	0.538419	15.21	1
GSM159075	0.605637	19.91	1
GSM158968	0.525275	47.28	1
GSM158969	0.706397	198.7	0
GSM158970	0.609216	170	0
GSM158971	0.709995	11.33	1
GSM158972	0.820106	36.83	1
GSM158973	0.59872	57.49	1
GSM158974	0.784924	10.35	1
GSM158975	0.618848	29.73	1
GSM158976	0.765077	8.38	1
GSM158977	0.537497	9.89	1
GSM158978	0.627196	148	0
GSM158979	0.66359	16.66	1
GSM158980	0.668014	69.62	1
GSM158981	0.701312	158.8	0
GSM159076	0.839049	16	1
GSM159077	0.557855	8.48	1
GSM159078	0.834538	171.7	0
GSM159079	0.489933	16.99	1
GSM159080	0.714698	70.08	1
GSM159081	0.580242	164.5	0
GSM159082	0.666449	0.3	1
GSM159083	0.54075	11.99	1
GSM159084	0.511651	168.4	0
GSM159085	0.469664	9	1
GSM159086	0.633644	85.78	1
GSM159087	0.805436	11.96	1
GSM159088	0.546846	15.47	1
GSM159089	0.559704	4.93	1
GSM159090	0.705819	149.3	0
GSM159091	0.673921	169.4	0
GSM159092	0.706675	22.34	1
GSM159093	0.548756	128.5	0
GSM159094	0.732228	129.5	0
GSM159095	0.576834	33.12	1
GSM159096	0.621428	10.15	1
GSM159097	0.56067	108.1	0
GSM159098	0.768459	0.2	1
GSM159099	0.452411	9.13	1
GSM159100	0.457296	3.12	1
GSM159101	0.637346	170.7	0
GSM159102	0.528388	9.59	1
GSM159103	0.586237	16.33	1
GSM159104	0.913207	13.11	1
GSM159105	0.588455	130	0
GSM159106	0.501318	11.5	1
GSM159107	0.864216	111.1	0
GSM159108	0.599751	32.3	1
GSM159109	0.653275	19.35	1
GSM159110	0.527323	132	1
GSM159111	0.656109	85.49	1
GSM159112	0.564904	0.49	1
GSM159113	0.480733	6.87	1
GSM159115	0.913667	10.61	1
GSM159116	0.842541	73.46	1
GSM159117	0.618249	0.72	1
GSM159118	0.665715	81.71	0
GSM159119	0.760801	22.64	1
GSM159120	0.568787	92.78	0
GSM159121	0.655757	51.71	1
GSM159122	0.895191	95.38	0
GSM159123	0.862705	91.17	0
GSM159124	0.60603	81.61	0
GSM158982	0.607638	70.08	0
GSM158983	0.56577	40.02	1
GSM361367	0.534483	33.71	1
GSM158984	0.732026	0.72	1
GSM158985	0.689618	6.01	1
GSM159125	0.634914	6.9	1
GSM159126	0.553939	0.62	1
GSM159127	0.584958	6.21	1
GSM159128	0.714601	120.6	0
GSM158986	0.887986	1.12	1
GSM158987	0.903858	128.7	0
GSM158988	0.511861	19.35	1
GSM158990	0.520387	2.43	1
GSM158991	0.709828	0.53	1
GSM361371	0.54281	5.72	1
GSM158992	0.692124	58.15	0
GSM158993	0.620124	3.98	1
GSM158994	0.541933	83.19	0
GSM158995	0.588857	2.76	1
GSM159129	0.583697	11.3	1
GSM158996	0.616051	8.51	1
GSM361372	0.541817	12.62	1
GSM158997	0.469314	0.69	1
GSM158998	0.537789	50.4	1
GSM158999	0.570395	28.12	1
GSM159000	0.667161	20.07	1
GSM159001	0.813034	97.25	0
GSM159002	0.609851	127.1	0
GSM159003	0.477759	15.01	1
GSM159130	0.487325	54.93	1
GSM361375	0.752292	3.29	1
GSM159131	0.747848	74.68	0
GSM361376	0.860254	4.17	1
GSM159132	0.654941	11.56	1
GSM159133	0.614277	12.39	1
GSM159134	0.671508	9.86	1
GSM159004	0.807049	0.46	1
GSM159005	0.677968	77.17	0
GSM159006	0.715894	86.05	0
GSM361377	0.526782	7.69	1
GSM159007	0.866662	8.44	1
GSM159008	0.736548	19.19	1
GSM159135	0.791505	94.78	0
GSM159009	0.779275	30.62	1
GSM159010	0.626209	7.06	1
GSM159136	0.661239	26.91	1
GSM159138	0.635793	160.6	0
GSM159139	0.662793	4.73	1
GSM159140	0.762126	9.99	1
GSM159141	0.594112	224.1	0
GSM159142	0.674952	1.18	1
GSM159143	0.715632	212	0
GSM159011	0.606142	14.69	1
GSM159012	0.741811	190.6	0
GSM159013	0.64515	35.38	1
GSM159014	0.692177	60.78	0
GSM159015	0.77569	12.06	1
GSM159016	0.571126	22.28	1
GSM159017	0.723308	40.84	1
GSM159018	0.953059	52.21	0
GSM159019	0.647653	53.82	0
GSM159020	0.557387	41.17	1
GSM159021	0.786964	15.31	1
GSM159022	0.56678	2.23	1
GSM159023	0.609973	9.23	1
GSM159144	0.664133	4.07	1
GSM159024	0.643286	25.95	1
GSM159025	0.626808	2.86	1
GSM159026	0.840152	3.06	1
GSM159027	0.567609	8.9	1
GSM159028	0.76899	53.32	0
GSM159029	0.667808	61.67	0
GSM159030	0.792159	54.57	0
GSM159171	0.67488	61.8	0
GSM361378	0.587482	1.81	1
GSM361379	0.73706	62.95	0
GSM361380	0.519741	12.48	1
GSM361381	0.60353	10.87	1
GSM361382	0.769517	13.37	1
GSM361383	0.576861	6.6	1
GSM361384	0.584152	0.66	1
GSM361385	0.806939	11.89	1
GSM159031	0.58911	194.3	0
GSM159032	0.623138	143.7	0
GSM159033	0.788538	8.11	1
GSM159034	0.573531	163.1	0
GSM159035	0.73634	138.3	0
GSM159145	0.597007	121.6	0
GSM159146	0.626205	1.51	1
GSM159147	0.675393	147.6	0
GSM159148	0.501921	9.17	1
GSM159149	0.675535	0.56	1
GSM159150	0.76207	69.09	1
GSM159151	0.740625	23.36	1
GSM159152	0.674976	12.02	1
GSM159153	0.574838	7.33	1
GSM159154	0.527959	91.33	0
GSM159155	0.597878	13.54	1
GSM159156	0.499785	21.75	1
GSM159157	0.574349	8.54	1
GSM159158	0.500179	2	1
GSM159159	0.662907	1.41	1
UPP_104B91	0.459255	42.9733	0
UPP_112B55	0.708779	18.0041	1
UPP_114B68	0.512584	120	0
UPP_130B92	0.506981	66.9569	1
UPP_131B79	0.405663	69.9466	1
UPP_135B40	0.499887	120	0
UPP_138B34	0.82026	120	0
UPP_139B03	0.468966	4.00821	1
UPP_147B19	0.554831	60.9446	0
UPP_148B49	0.631885	34.9897	1
UPP_14B98	0.569877	120	0
UPP_150B81	0.498814	120	0
UPP_154B42	0.307819	54.9651	1
UPP_159B47	0.525721	120	0
UPP_15C94	0.645195	52.961	0
UPP_162B98	0.527684	120	0
UPP_165B72	0.789365	27.9918	1
UPP_166B79	0.477832	120	0
UPP_169B79	0.660615	120	0
UPP_170B15	0.502674	48.9528	1
UPP_171B77	0.231395	83.9425	1
UPP_173B43	0.694651	120	0
UPP_17C40	0.60256	22.9979	0
UPP_183B75	0.263475	120	0
UPP_186B22	0.362446	16.9856	1
UPP_191B79	0.423336	120	0
UPP_193B72	0.663548	120	0
UPP_194B60	0.458501	42.9733	0
UPP_202B44	0.766081	120	0
UPP_203B49	0.783346	120	0
UPP_207C08	0.605885	120	0
UPP_212C21	0.59287	120	0
UPP_216C61	0.487381	120	0
UPP_225C52	0.347733	120	0
UPP_230C47	0.213877	6.99795	1
UPP_235C20	0.470429	120	0
UPP_238C87	0.355162	120	0
UPP_239C32	0.548231	120	0
UPP_244C89	0.394357	120	0
UPP_245C22	0.478603	12.9774	1
UPP_252C64	0.514413	42.9733	1
UPP_254C80	0.739596	120	0
UPP_256C45	0.22825	32.9856	1
UPP_271C71	0.269682	21.9795	1
UPP_27C82	0.432031	81.9384	0
UPP_288C57	0.801523	119.918	0
UPP_289C75	0.857881	119.918	0
UPP_291C17	0.384197	11.0062	0
UPP_298C47	0.402285	118.932	0
UPP_301C66	0.424599	118.932	0
UPP_307C50	0.333616	117.914	0
UPP_311A27	0.27158	20.9938	1
UPP_313A87	0.435661	120	0
UPP_35C29	0.463018	72.9363	0
UPP_39C24	0.591752	119.918	0
UPP_40C57	0.50337	119.918	0
UPP_41C65	0.507263	118.932	0
UPP_46A25	0.226677	0.985626	1
UPP_48A46	0.813118	21.9795	0
UPP_53A06	0.402932	37.9795	1
UPP_55A79	0.40495	38.9651	0
UPP_56A94	0.702371	26.9733	1
UPP_63A62	0.896738	59.9589	1
UPP_64A59	0.624494	120	0
UPP_67A43	0.292465	13.9959	1
UPP_69A93	0.384075	120	0
UPP_6B85	0.370187	19.9754	1
UPP_72A92	0.824706	120	0
UPP_76A44	0.551315	24.9692	0
UPP_77A50	0.569566	13.9959	0
UPP_79A35	0.399788	9.98768	0
UPP_7B96	0.453158	54.9651	1
UPP_82A83	0.309353	30.9815	0
UPP_84A44	0.397126	120	0
UPP_85A03	0.235139	24.9692	0
UPP_8B87	0.943042	120	0
UPP_96A21	0.711167	2.98973	1
UPP_100B08	0.910696	120	0
UPP_101B88	0.157636	120	0
UPP_102B06	0.374426	120	0
UPP_105B13	0.522911	120	0
UPP_106B55	0.450331	82.9569	1
UPP_10B88	0.496299	120	0
UPP_110B34	0.315383	120	0
UPP_111B51	0.26816	85.9466	1
UPP_113B11	0.380475	65.9713	0
UPP_11B47	0.600793	88.9363	0
UPP_120B73	0.488086	120	0
UPP_122B81	0.570923	120	0
UPP_124B25	0.628859	107.926	1
UPP_127B00	0.441223	55.9507	1
UPP_128B48	0.606839	54.9651	0
UPP_134B33	0.448583	98.924	1
UPP_136B04	0.397884	120	0
UPP_137B88	0.716485	120	0
UPP_13B79	0.653583	120	0
UPP_142B05	0.471364	120	0
UPP_143B81	0.459109	25.9877	0
UPP_144B49	0.507707	120	0
UPP_145B10	0.540029	120	0
UPP_151B84	0.564342	120	0
UPP_152B99	0.546702	24.9692	0
UPP_153B09	0.211011	120	0
UPP_155B52	0.698214	120	0
UPP_156B01	0.815169	120	0
UPP_158B84	0.867794	101.947	0
UPP_160B16	0.622154	65.9713	0
UPP_161B31	0.87158	120	0
UPP_163B27	0.814332	120	0
UPP_164B81	0.301397	120	0
UPP_168B51	0.582694	63.9671	0
UPP_16C97	0.510333	51.9754	1
UPP_172B19	0.451643	120	0
UPP_174B41	0.659674	68.961	0
UPP_175B72	0.491754	4.99384	1
UPP_176B74	0.721473	71.9507	0
UPP_177B67	0.783151	120	0
UPP_178B74	0.445625	88.9363	0
UPP_179B28	0.410107	47.9671	1
UPP_180B38	0.853707	86.9322	0
UPP_181B70	0.456977	120	0
UPP_182B43	0.323819	120	0
UPP_184B38	0.669337	120	0
UPP_188B13	0.547027	120	0
UPP_18C56	0.473662	120	0
UPP_192B69	0.936928	94.9487	0
UPP_195B75	0.541725	35.9754	0
UPP_196B81	0.601545	120	0
UPP_197B95	0.303613	120	0
UPP_198B90	0.545221	120	0
UPP_199B55	0.598579	120	0
UPP_19C33	0.969896	49.9713	1
UPP_200B47	0.636744	120	0
UPP_201B68	0.479738	120	0
UPP_204B85	0.795902	120	0
UPP_205B99	0.524498	52.961	1
UPP_206C05	0.33104	76.9446	0
UPP_208C06	0.296331	0.985626	0
UPP_209C10	0.389842	120	0
UPP_210C72	0.341784	120	0
UPP_211C88	0.435605	18.0041	0
UPP_213C36	0.838005	120	0
UPP_217C79	0.468196	120	0
UPP_218C29	0.483164	120	0
UPP_21C28	0.558355	120	0
UPP_220C70	0.79166	120	0
UPP_221C14	0.679565	120	0
UPP_222C26	0.279024	13.9959	1
UPP_224C93	1	94.9487	0
UPP_226C06	0.339039	120	0
UPP_229C44	0.708516	120	0
UPP_22C62	0.332374	57.9548	0
UPP_231C80	0.474606	119.918	1
UPP_232C58	0.320843	34.9897	1
UPP_233C91	0.954273	120	0
UPP_234C15	0.517969	120	0
UPP_236C55	0.642615	120	0
UPP_237C56	0.413769	120	0
UPP_23C52	0.362129	120	0
UPP_240C54	0.464245	42.9733	1
UPP_241C01	0.279696	80.9528	1
UPP_242C21	0.502335	120	0
UPP_243C70	0.455641	120	0
UPP_246C75	0.695762	120	0
UPP_247C76	0.378278	120	0
UPP_248C91	0.557212	120	0
UPP_249C42	0.556765	2.00411	0
UPP_24C30	0.566682	120	0
UPP_250C78	0.471496	31.9671	0
UPP_251C14	0.667936	120	0
UPP_253C20	0.671991	95.9343	0
UPP_255C06	0.449623	120	0
UPP_257C87	0.618141	120	0
UPP_258C21	0.69254	120	0
UPP_259C74	0.519258	120	0
UPP_260C91	0.541685	120	0
UPP_261C94	0.575433	120	0
UPP_263C82	0.578303	98.924	1
UPP_265C40	0.329284	120	0
UPP_266C51	0.92674	120	0
UPP_267C04	0.454518	120	0
UPP_268C87	0.180061	120	0
UPP_26C23	0.480918	16.9856	1
UPP_270C93	0.438201	120	0
UPP_272C88	0.561352	120	0
UPP_274C81	0.603957	120	0
UPP_275C70	0.562942	120	0
UPP_277C64	0.831408	102.932	0
UPP_278C80	0.923388	120	0
UPP_279C61	0.195338	120	0
UPP_280C43	0.529367	120	0
UPP_283C22	0.399881	81.9384	1
UPP_284C63	0.578436	120	0
UPP_286C91	0.700062	119.918	0
UPP_287C67	0.25277	119.918	0
UPP_28C76	0.568415	120	0
UPP_290C91	0.706761	119.918	0
UPP_292C66	0.447309	119.918	0
UPP_294C04	0.338637	119.918	0
UPP_296C95	0.47241	118.932	0
UPP_297C26	0.751434	118.932	0
UPP_303C36	0.262544	118.932	0
UPP_304C89	0.5263	34.9897	1
UPP_308C93	0.300628	62.9487	1
UPP_309C49	0.257778	117.914	0
UPP_314B55	0.377601	114.924	1
UPP_315C75	0.691094	95.9343	0
UPP_316C65	0.980019	120	0
UPP_36C17	0.618307	120	0
UPP_37C06	0.663778	119.918	0
UPP_42C57	0.712206	118.932	0
UPP_44A53	0.432107	120	0
UPP_45A96	0.484602	120	0
UPP_47A87	0.508698	120	0
UPP_49A07	0.634809	79.9343	1
UPP_50A91	0.59339	114.924	1
UPP_52A90	0.74326	120	0
UPP_54A09	0.230312	120	0
UPP_58A50	0.365611	16	1
UPP_5B97	0.438223	65.9713	1
UPP_60A05	0.701998	11.0062	1
UPP_61A53	0.544182	120	0
UPP_62A02	0.241805	4.00821	1
UPP_65A68	0.513497	120	0
UPP_66A84	0.262026	16.9856	1
UPP_70A79	0.546538	120	0
UPP_74A63	0.447541	120	0
UPP_75A01	0.509325	120	0
UPP_86A40	0.155221	120	0
UPP_87A79	0.693098	120	0
UPP_88A67	0.315377	120	0
UPP_90A63	0.413114	31.9671	0
UPP_99A50	0.707405	120	0
UPP_9B52	0.593408	120	0
MAINZ_BC6001	0.331043	90.6776	1
MAINZ_BC6002	0.476687	69.9795	0
MAINZ_BC6003	0.756813	57.1663	1
MAINZ_BC6004	0.600123	67.0226	0
MAINZ_BC6005	0.45639	101.52	0
MAINZ_BC6006	0.433231	91.6632	0
MAINZ_BC6007	0.295754	109.405	0
MAINZ_BC6008	0.689618	83.7782	0
MAINZ_BC6009	0.55128	96.5914	0
MAINZ_BC6011	0.906073	79.8357	0
MAINZ_BC6012	0.536733	77.8645	0
MAINZ_BC6013	0.413879	78.8501	0
MAINZ_BC6014	0.31715	87.7207	0
MAINZ_BC6015	0.585334	82.7926	0
MAINZ_BC6016	0.672904	13.7988	0
MAINZ_BC6017	0.669176	86.7351	0
MAINZ_BC6019	0.612183	78.8501	0
MAINZ_BC6020	0.533745	68.0082	0
MAINZ_BC6021	0.940055	91.6632	0
MAINZ_BC6022	0.376287	86.7351	0
MAINZ_BC6024	0.974951	94.6201	0
MAINZ_BC6025	0.486487	76.8789	1
MAINZ_BC6026	0.508595	77.8645	0
MAINZ_BC6027	0.352372	25.6263	1
MAINZ_BC6028	0.507787	80.8214	0
MAINZ_BC6029	0.379222	14.7844	1
MAINZ_BC6030	0.694584	70.9651	0
MAINZ_BC6031	0.799142	87.7207	0
MAINZ_BC6032	1.25285	76.8789	0
MAINZ_BC6033	0.394797	68.0082	0
MAINZ_BC6035	0.525452	18.7269	0
MAINZ_BC6036	0.687174	71.9507	0
MAINZ_BC6037	0.349671	63.0801	0
MAINZ_BC6039	0.917891	83.7782	0
MAINZ_BC6040	0.962482	69.9795	0
MAINZ_BC6041	1.0282	73.922	1
MAINZ_BC6042	0.892902	93.6345	0
MAINZ_BC6043	0.316675	36.4682	1
MAINZ_BC6044	0.908238	93.6345	0
MAINZ_BC6045	0.645625	109.405	1
MAINZ_BC6046	0.38722	16.7556	1
MAINZ_BC6047	0.392349	68.0082	0
MAINZ_BC6048	0.714385	77.8645	0
MAINZ_BC6049	0.931332	89.692	0
MAINZ_BC6050	0.278303	70.9651	0
MAINZ_BC6051	0.590784	34.4969	1
MAINZ_BC6052	0.42718	72.9363	0
MAINZ_BC6053	0.945181	120	0
MAINZ_BC6054	0.707109	117.29	0
MAINZ_BC6055	0.707496	120	0
MAINZ_BC6056	1.02277	65.0513	0
MAINZ_BC6057	0.512927	89.692	0
MAINZ_BC6058	0.636521	96.5914	0
MAINZ_BC6059	0.465538	39.4251	1
MAINZ_BC6060	0.715126	118.275	0
MAINZ_BC6061	0.406184	77.8645	0
MAINZ_BC6062	0.612628	120	0
MAINZ_BC6063	0.524616	117.29	0
MAINZ_BC6064	0.819206	43.3676	1
MAINZ_BC6065	0.812371	111.376	0
MAINZ_BC6066	1.14647	115.318	0
MAINZ_BC6067	0.94213	65.0513	0
MAINZ_BC6068	0.461867	113.347	0
MAINZ_BC6069	0.735962	63.0801	0
MAINZ_BC6070	0.848611	116.304	0
MAINZ_BC6071	1.64147	91.6632	0
MAINZ_BC6072	0.954096	97.577	0
MAINZ_BC6073	0.279825	104.476	0
MAINZ_BC6074	0.615431	84.7639	0
MAINZ_BC6075	0.588629	50.2669	0
MAINZ_BC6076	0.698183	120	0
MAINZ_BC6077	0.797853	120	0
MAINZ_BC6078	1.25584	120	0
MAINZ_BC6079	0.287832	112.361	0
MAINZ_BC6080	0.716807	111.376	0
MAINZ_BC6081	0.733992	120	0
MAINZ_BC6082	0.782196	120	0
MAINZ_BC6083	0.339427	113.347	0
MAINZ_BC6084	0.600343	44.3532	0
MAINZ_BC6085	0.92369	68.9938	0
MAINZ_BC6086	0.772125	120	0
MAINZ_BC6087	0.319105	7.88501	1
MAINZ_BC6088	1.07593	120	0
MAINZ_BC6089	1.15113	120	0
MAINZ_BC6091	0.799178	120	0
MAINZ_BC6092	0.841657	120	0
MAINZ_BC6093	1.38326	120	0
MAINZ_BC6094	0.853918	120	0
MAINZ_BC6095	0.446034	29.5688	1
MAINZ_BC6096	0.843815	120	0
MAINZ_BC6097	0.73701	48.2957	0
MAINZ_BC6098	0.39825	120	0
MAINZ_BC6099	0.543194	88.7064	0
MAINZ_BC6100	1.06813	120	0
MAINZ_BC6101	1.08401	120	0
MAINZ_BC6102	0.479463	120	0
MAINZ_BC6103	0.74678	120	0
MAINZ_BC6104	0.906839	16.7556	1
MAINZ_BC6105	0.306662	22.6694	1
MAINZ_BC6106	0.501304	120	0
MAINZ_BC6107	0.437904	120	0
MAINZ_BC6108	0.317917	120	0
MAINZ_BC6109	0.377896	120	0
MAINZ_BC6110	0.492095	120	0
MAINZ_BC6111	0.628854	120	0
MAINZ_BC6112	0.343293	14.7844	1
MAINZ_BC6114	0.399291	120	0
MAINZ_BC6115	0.559072	120	0
MAINZ_BC6116	0.426798	120	0
MAINZ_BC6117	0.602297	114.333	1
MAINZ_BC6118	0.657729	0.985626	0
MAINZ_BC6119	0.462613	16.7556	0
MAINZ_BC6120	0.613069	46.3244	0
MAINZ_BC6121	0.65857	120	0
MAINZ_BC6122	0.45477	120	0
MAINZ_BC6125	0.451429	15.77	0
MAINZ_BC6126	0.582657	120	0
MAINZ_BC6127	0.504304	68.9938	0
MAINZ_BC6129	0.47184	29.5688	1
MAINZ_BC6130	0.818618	102.505	1
MAINZ_BC6131	0.805558	120	0
MAINZ_BC6132	0.622208	120	0
MAINZ_BC6133	0.373816	120	0
MAINZ_BC6134	0.84771	64.0657	0
MAINZ_BC6136	0.483488	91.6632	0
MAINZ_BC6138	0.690065	120	0
MAINZ_BC6139	0.521323	120	0
MAINZ_BC6140	1.02204	120	0
MAINZ_BC6141	0.614535	96.5914	1
MAINZ_BC6142	0.683267	120	0
MAINZ_BC6144	0.856797	120	0
MAINZ_BC6145	0.363233	120	0
MAINZ_BC6146	0.607099	120	0
MAINZ_BC6147	0.552361	29.5688	0
MAINZ_BC6148	0.535918	44.3532	0
MAINZ_BC6150	0.461716	120	0
MAINZ_BC6151	1.09016	77.8645	0
MAINZ_BC6152	0.395319	6.89938	1
MAINZ_BC6154	0.614094	120	0
MAINZ_BC6155	0.795323	32.5257	0
MAINZ_BC6156	0.549814	101.52	0
MAINZ_BC6157	0.680089	120	0
MAINZ_BC6158	0.740527	24.6407	0
MAINZ_BC6159	0.667738	99.5483	0
MAINZ_BC6161	0.889357	120	0
MAINZ_BC6162	0.850164	120	0
MAINZ_BC6163	0.44975	120	0
MAINZ_BC6164	0.523172	21.6838	1
MAINZ_BC6165	1.12414	120	0
MAINZ_BC6166	0.426445	44.3532	1
MAINZ_BC6167	0.850925	120	0
MAINZ_BC6170	0.53554	120	0
MAINZ_BC6171	0.443249	5.91376	1
MAINZ_BC6173	0.792565	75.8932	0
MAINZ_BC6174	0.871234	80.8214	0
MAINZ_BC6176	0.575839	120	0
MAINZ_BC6177	0.848984	85.7495	0
MAINZ_BC6178	0.57114	40.4107	0
MAINZ_BC6179	0.725489	120	0
MAINZ_BC6180	0.675756	73.922	0
MAINZ_BC6181	0.949659	108.419	1
MAINZ_BC6182	1.52357	120	0
MAINZ_BC6183	1.44261	36.4682	1
MAINZ_BC6184	0.622571	120	0
MAINZ_BC6185	0.699778	120	0
MAINZ_BC6186	0.403071	17.7413	1
MAINZ_BC6187	0.362583	115.318	0
MAINZ_BC6188	1.15393	92.6489	0
MAINZ_BC6189	0.934576	95.6057	0
MAINZ_BC6190	0.703652	120	0
MAINZ_BC6191	0.573554	70.9651	0
MAINZ_BC6192	0.982804	55.1951	1
MAINZ_BC6193	0.378915	120	0
MAINZ_BC6196	0.915876	70.9651	0
MAINZ_BC6197	1.05362	110.39	0
MAINZ_BC6198	0.641149	91.6632	0
MAINZ_BC6199	0.651045	98.5626	1
MAINZ_BC6200	0.715762	89.692	0
MAINZ_BC6201	0.367638	7.88501	1
MAINZ_BC6203	0.766166	59.1376	0
MAINZ_BC6204	0.891703	74.9076	1
MAINZ_BC6205	0.959717	0.985626	0
MAINZ_BC6206	0.478455	60.1232	1
MAINZ_BC6207	0.605177	120	0
MAINZ_BC6208	0.603402	69.9795	1
MAINZ_BC6210	0.323838	64.0657	0
MAINZ_BC6211	0.721601	60.1232	0
MAINZ_BC6212	0.74247	64.0657	0
MAINZ_BC6214	0.420356	11.8275	0
MAINZ_BC6216	0.919763	44.3532	0
MAINZ_BC6217	0.484512	53.2238	0
MAINZ_BC6218	0.57027	74.9076	0
MAINZ_BC6219	0.305505	76.8789	1
MAINZ_BC6220	0.652678	41.3963	1
MAINZ_BC6221	0.408023	13.7988	1
MAINZ_BC6224	0.158265	45.3388	1
MAINZ_BC6227	0.26943	9.85626	1
MAINZ_BC6230	0.55105	31.54	1
MAINZ_BC6231	1.09097	61.1088	0
MAINZ_BC6232	0.835122	2.95688	1
OXFU_104	0.27524	21.2895	1
OXFU_1065	0.468583	23.9507	1
OXFU_1183	0.512327	52.271	0
OXFU_12	0.336371	120	0
OXFU_1210	0.602263	63.0801	0
OXFU_1248	0.596125	107.17	0
OXFU_126	0.495791	120	0
OXFU_127	0.450696	120	0
OXFU_1286	0.404864	62.8501	0
OXFU_1328	0.500177	86.9979	0
OXFU_1373	0.250679	8.80493	1
OXFU_138	0.351229	120	0
OXFU_1415	0.379982	42.3819	0
OXFU_145	0.340408	120	0
OXFU_157	0.420812	120	0
OXFU_16	0.64409	120	0
OXFU_1605	0.484891	92.2875	0
OXFU_181	0.285854	120	0
OXFU_217	0.342046	18.4641	1
OXFU_220	0.496979	120	0
OXFU_223	0.388186	61.6016	1
OXFU_23	0.501038	120	0
OXFU_245	0.349605	120	0
OXFU_247	0.336772	18.4641	0
OXFU_254	0.3941	120	0
OXFU_281	0.369748	120	0
OXFU_316	0.369935	120	0
OXFU_320	0.537719	84.1725	0
OXFU_348	0.387685	7.26078	1
OXFU_359	0.439367	120	0
OXFU_360	0.179042	120	0
OXFU_366	0.297325	36.5339	1
OXFU_37	0.482944	101.651	0
OXFU_373	0.424786	34.9897	1
OXFU_382	0.644065	120	0
OXFU_397	0.727945	34.694	1
OXFU_419	0.425107	120	0
OXFU_449	0.55224	120	0
OXFU_476	0.10948	41.6263	1
OXFU_484	0.672718	120	0
OXFU_485	0.725954	120	0
OXFU_491	0.462398	120	0
OXFU_513	0.54959	37.3224	0
OXFU_522	0.363334	117.717	0
OXFU_53	0.556202	120	0
OXFU_530	0.22175	56.8706	1
OXFU_531	0.527406	120	0
OXFU_533	0.600692	120	0
OXFU_535	0.547827	120	0
OXFU_543	0.534482	31.7043	1
OXFU_544	0.575435	120	0
OXFU_547	0.384755	120	0
OXFU_549	0.708415	120	0
OXFU_557	0.678417	120	0
OXFU_559	0.301648	120	0
OXFU_57	0.637148	120	0
OXFU_573	0.579194	120	0
OXFU_598	0.301258	36.0739	1
OXFU_608	0.241379	31.5729	1
OXFU_662	0.437838	120	0
OXFU_869	0.616278	104.772	0
OXFU_88	0.353505	120	0
OXFU_885	0.55824	120	0
OXFU_90	0.683512	69.8152	1
OXFU_93	0.489975	120	0
KIU_101B88	0.148805	74.9076	0
KIU_105B13	0.441735	87.885	0
KIU_106B55	0.387879	13.9959	0
KIU_111B51	0.219173	5.97947	1
KIU_113B11	0.276044	36.961	1
KIU_120B73	0.41103	120	0
KIU_124B25	0.579153	59.9261	1
KIU_127B00	0.366336	22.9651	1
KIU_134B33	0.35435	23.9836	1
KIU_136B04	0.323774	28.9774	0
KIU_140B91	0.574296	92.8789	0
KIU_144B49	0.497099	65.9055	0
KIU_151B84	0.427087	82.8912	0
KIU_155B52	0.549779	119.852	0
KIU_163B27	0.666777	73.922	0
KIU_164B81	0.311612	117.848	0
KIU_172B19	0.472538	102.867	0
KIU_177B67	0.594771	81.9055	1
KIU_184B38	0.513578	103.885	0
KIU_188B13	0.465731	114.858	0
KIU_196B81	0.550687	70.8994	0
KIU_197B95	0.278327	61.9302	0
KIU_199B55	0.512845	120	0
KIU_205B99	0.487822	52.9281	1
KIU_220C70	0.627947	91.8932	0
KIU_227C50	0.598168	108.879	0
KIU_229C44	0.556334	113.873	0
KIU_231C80	0.467273	76.9117	1
KIU_233C91	0.673362	109.864	0
KIU_242C21	0.49842	25.9548	0
KIU_243C70	0.419145	71.9179	0
KIU_247C76	0.378046	49.9384	0
KIU_248C91	0.418829	34.9569	0
KIU_24C30	0.462991	71.9179	0
KIU_259C74	0.403775	80.8871	0
KIU_260C91	0.469922	53.9466	0
KIU_266C51	0.600556	105.856	0
KIU_268C87	0.154269	106.875	0
KIU_272C88	0.428408	43.9589	0
KIU_278C80	0.787244	103.885	0
KIU_279C61	0.152794	104.871	0
KIU_280C43	0.435651	11.9918	0
KIU_282C51	0.407543	27.9589	0
KIU_284C63	0.506524	112.854	0
KIU_286C91	0.561261	87.885	0
KIU_28C76	0.499911	74.9076	0
KIU_292C66	0.376385	107.86	0
KIU_303C36	0.207299	80.8871	0
KIU_304C89	0.415279	30.9487	1
KIU_308C93	0.230681	26.9733	1
KIU_309C49	0.213491	100.862	0
KIU_314B55	0.287504	2.00411	0
KIU_316C64	0.636504	110.85	0
KIU_36C17	0.465648	98.8912	0
KIU_42C67	0.481217	105.856	0
KIU_43C47	0.454826	6.99795	0
KIU_52A90	0.541772	120	0
KIU_5B97	0.395919	9.00205	0
KIU_65A68	0.375921	41.9548	0
KIU_74A63	0.399078	70.8994	1
KIU_86A40	0.112212	119.852	0
KIU_87A79	0.572014	120	0
KIU_88A67	0.298102	50.924	0
KIU_89A64	0.362401	120	0
VDXGUYU_4002	0.469641	23.7536	1
VDXGUYU_4008	0.74064	120	0
VDXGUYU_4011	0.477731	17.2156	1
VDXGUYU_4014	0.776261	120	0
VDXGUYU_4022	0.574537	120	0
VDXGUYU_4033	1.20482	120	0
VDXGUYU_4034	0.306325	120	0
VDXGUYU_4036	0.890237	120	0
VDXGUYU_4040	0.508732	120	0
VDXGUYU_4041	0.652913	40.5092	1
VDXGUYU_4043	0.509266	37.3224	1
VDXGUYU_4044	0.872576	120	0
VDXGUYU_4045	0.416693	120	0
VDXGUYU_4046	0.98287	120	0
VDXGUYU_4049	0.712553	22.6694	1
VDXGUYU_4052	0.553088	32.6571	1
VDXGUYU_4054	0.501602	14.2587	1
VDXGUYU_4056	0.516864	57.2649	1
VDXGUYU_4060	0.610898	94.0616	1
VDXGUYU_4061	0.59675	120	0
VDXGUYU_4062	0.616867	120	0
VDXGUYU_4067	0.404964	120	0
VDXGUYU_4072	0.995815	120	0
VDXGUYU_4073	0.665946	95.5729	1
VDXGUYU_4074	0.367292	38.4723	1
VDXGUYU_4075	0.477785	120	0
VDXGUYU_4076	1.31577	120	0
VDXGUYU_4080	0.885281	120	0
VDXGUYU_4081	0.343582	120	0
VDXGUYU_4087	0.989346	120	0
VDXGUYU_4088	0.804856	120	0
VDXGUYU_4096	0.483529	120	0
VDXGUYU_4097	0.549799	120	0
VDXGUYU_4098	0.873969	29.8973	1
VDXGUYU_4099	0.90321	120	0
VDXGUYU_4105	0.36202	39.6222	1
VDXIGRU_166154	0.706625	120	0
VDXIGRU_171150	1.13516	31.4743	0
VDXIGRU_171260	0.824363	120	0
VDXIGRU_171558	0.712543	120	0
VDXIGRU_171620	0.396495	120	0
VDXIGRU_172086	0.496577	17.347	1
VDXIGRU_211980	0.476508	26.152	1
VDXIGRU_214603	0.656752	120	0
VDXIGRU_216806	0.658888	33.6099	1
VDXIGRU_216939	1.16463	120	0
VDXIGRU_217320	0.560078	39.9179	0
VDXIGRU_219139	0.650787	120	0
VDXIGRU_219468	0.423215	120	0
VDXIGRU_219490	0.649488	120	0
VDXIGRU_219587	0.436934	13.8316	1
VDXIGRU_219863	1.10859	120	0
VDXIGRU_219873	0.534309	102.538	1
VDXIGRU_245392	1.08478	36.271	0
VDXIGRU_245596	0.528792	120	0
VDXIGRU_246047	0.855807	120	0
VDXIGRU_246166	0.739379	120	0
VDXIGRU_246381	0.762729	92.2875	0
VDXIGRU_246560	0.428077	108.287	0
VDXIGRU_246821	0.190296	116.797	0
VDXIGRU_246919	0.587989	120	0
VDXIGRU_247000	0.340567	120	0
VDXIGRU_247243	0.830078	120	0
VDXIGRU_247401	0.949581	120	0
VDXIGRU_254031	0.861887	120	0
VDXIGRU_254485	0.762241	120	0
VDXIGRU_255160	1.29505	108.78	0
VDXIGRU_255627	0.591253	120	0
VDXIGRU_256209	0.542824	59.6304	1
VDXIGRU_256734	0.309199	26.3819	1
VDXIGRU_256940	0.956435	69.1581	0
VDXIGRU_256975	0.614093	17.4127	1
VDXIGRU_271448	0.854512	120	0
VDXIGRU_271982	0.484039	56.5421	1
VDXIGRU_272219	0.537795	120	0
VDXIGRU_272823	0.50657	41.3634	1
VDXIGRU_280328	0.864386	120	0
VDXIGRU_280352	0.885828	120	0
VDXIGRU_280775	0.635473	57.1663	0
VDXIGRU_287897	1.07646	118.538	1
VDXIGRU_306818	1.15374	120	0
VDXIGRU_307251	0.401073	51.0554	0
VDXIGRU_307327	0.7034	116.435	0
VDXIGRU_307506	0.629607	120	0
VDXIGRU_307829	0.791061	120	0
VDXIGRU_314827	0.595225	108.189	0
VDXOXFU_37	0.642153	120	0
VDXOXFU_57	1.29079	120	0
VDXOXFU_104	0.534483	21.3224	1
VDXOXFU_157	0.750343	120	0
VDXOXFU_194	0.592728	55.6222	1
VDXOXFU_220	0.967006	120	0
VDXOXFU_245	0.571114	120	0
VDXOXFU_316	0.560247	120	0
VDXOXFU_320	0.892067	97.4127	1
VDXOXFU_360	0.36399	120	0
VDXOXFU_366	0.561962	36.5339	1
VDXOXFU_513	0.844785	63.0144	1
VDXOXFU_530	0.50059	56.8706	1
VDXOXFU_544	1.33259	120	0
VDXOXFU_547	0.585039	120	0
VDXOXFU_662	0.728721	120	0
VDXOXFU_869	1.32683	104.739	0
VDXOXFU_1006	0.865533	87.7864	0
VDXOXFU_1065	1.0832	23.9836	1
VDXOXFU_1183	1.00124	52.271	0
VDXOXFU_1210	1.07078	63.0801	0
VDXOXFU_1328	0.871576	86.9651	0
VDXOXFU_1373	0.449086	8.83778	1
VDXOXFU_1415	0.849889	42.3819	0
VDXKIU_121	0.870953	120	0
VDXKIU_205	0.774975	120	0
VDXKIU_386	0.823367	120	0
VDXKIU_440	0.574644	85.5524	1
VDXKIU_1000	0.456667	12.9446	1
VDXKIU_1246	0.467581	120	0
VDXKIU_1608	1.23107	120	0
VDXKIU_1708	0.402669	95.0144	1
VDXKIU_2481	0.528785	120	0
VDXKIU_2656	0.369135	120	0
VDXKIU_2743	0.390809	120	0
VDXKIU_2889	1.0093	120	0
VDXKIU_2946	0.566609	120	0
VDXKIU_3367	0.48659	9.49487	1
VDXKIU_101B88	0.250774	120	0
VDXKIU_125B43	0.790871	120	0
VDXKIU_136B04	0.543488	120	0
VDXKIU_144B49	0.847955	120	0
VDXKIU_15C5	0.653787	120	0
VDXKIU_15D6	0.562683	55.9507	1
VDXKIU_15D7	0.687616	120	0
VDXKIU_15D9	0.543689	28.9117	1
VDXKIU_15E2	0.292866	83.7454	0
VDXKIU_15E6	0.638197	120	0
VDXKIU_15E7	0.652187	120	0
VDXKIU_15E8	0.382169	120	0
VDXKIU_15H3	0.462491	120	0
VDXKIU_15H4	0.902044	120	0
VDXKIU_16B4	0.673687	120	0
VDXKIU_16C8	0.969481	120	0
VDXKIU_16G1	0.377605	26.4476	1
VDXKIU_197B95	0.636112	120	0
VDXKIU_199B55	0.900624	120	0
VDXKIU_219C42	0.496369	72.1478	1
VDXKIU_220C70	1.32533	120	0
VDXKIU_231C80	0.885494	77.1745	1
VDXKIU_247C76	0.770536	120	0
VDXKIU_248C91	1.01048	120	0
VDXKIU_266C51	1.37371	120	0
VDXKIU_268C87	0.337453	120	0
VDXKIU_279C61	0.309701	120	0
VDXKIU_27B8	0.573263	4.10678	1
VDXKIU_27C4	0.966912	120	0
VDXKIU_27D5	0.607318	57.232	1
VDXKIU_282C51	0.868998	118.735	1
VDXKIU_284C63	1.05219	120	0
VDXKIU_28C76	1.01145	120	0
VDXKIU_292C66	0.9053	120	0
VDXKIU_309C49	0.96388	120	0
VDXKIU_43C47	1.05519	120	0
VDXKIU_87A79	1.15173	120	0
VDXRHU_302	0.532304	120	0
VDXRHU_317	0.619892	120	0
VDXRHU_329	0.788533	120	0
VDXRHU_410	0.62487	108.846	1
VDXRHU_535	0.535119	120	0
VDXRHU_1207	1.18532	97.6427	1
VDXRHU_1246	0.271981	120	0
VDXRHU_1315	0.497614	120	0
VDXRHU_1472	1.2013	120	0
VDXRHU_1496	0.175112	120	0
VDXRHU_1522	0.380406	120	0
VDXRHU_1526	0.805515	120	0
VDXRHU_1549	0.418639	120	0
VDXRHU_1568	0.334384	120	0
VDXRHU_1720	0.320832	26.0862	1
VDXRHU_1721	1.07741	52.501	1
VDXRHU_1745	0.659861	120	0
VDXRHU_1767	0.596503	120	0
VDXRHU_1771	0.444749	120	0
VDXRHU_1917	0.696166	120	0
VDXRHU_1919	0.561573	120	0
VDXRHU_1959	0.883063	120	0
VDXRHU_1970	0.420733	120	0
VDXRHU_2039	0.766926	120	0
VDXRHU_2248	0.723281	120	0
VDXRHU_2320	1.58835	120	0
VDXRHU_2393	0.85618	114.727	0
VDXRHU_2587	0.407177	84.1396	0
VDXRHU_3642	0.60101	80.6242	1
VDXRHU_4188	0.577448	94.5873	0
VDXRHU_5223	0.864405	120	0
VDXRHU_5226	0.695079	120	0
VDXRHU_5228	0.2821	120	0
VDXRHU_5232	0.205585	13.2731	1
VDXRHU_5235	0.654832	73.1006	0
VDXRHU_5236	1.18548	89.4292	0
VDXRHU_5240	0.297197	58.5133	0
VDX_3	1.05159	100.928	0
VDX_5	0.954696	117.914	0
VDX_6	0.41574	9.00205	1
VDX_7	0.679851	105.922	0
VDX_8	0.707499	36.961	1
VDX_9	1.14791	120	0
VDX_11	0.441886	108.912	0
VDX_14	0.555012	13.9959	1
VDX_15	0.934252	98.924	0
VDX_17	1.05186	120	0
VDX_18	0.652992	33.9713	1
VDX_19	1.15055	31.9671	1
VDX_20	0.336646	120	0
VDX_21	0.368351	13.9959	1
VDX_22	0.641642	120	0
VDX_27	0.55057	29.9959	1
VDX_28	0.826388	120	0
VDX_29	0.424425	24.9692	1
VDX_31	0.617519	29.9959	1
VDX_32	1.47085	83.9425	0
VDX_33	0.376038	6.99795	1
VDX_34	0.618228	99.9425	0
VDX_35	0.863761	29.9959	1
VDX_37	0.287385	6.99795	1
VDX_38	0.31961	120	0
VDX_39	0.710691	42.9733	1
VDX_40	0.810928	101.947	0
VDX_41	0.916794	24.9692	1
VDX_44	0.393546	120	0
VDX_46	0.310735	108.912	0
VDX_48	0.226237	100.928	0
VDX_49	0.789837	27.9918	1
VDX_50	1.47163	120	0
VDX_54	0.941149	120	0
VDX_55	0.711337	11.0062	1
VDX_56	0.84187	120	0
VDX_57	0.656596	19.9754	1
VDX_61	0.256408	11.0062	1
VDX_62	0.683929	107.926	0
VDX_63	0.531234	13.9959	1
VDX_64	0.517272	120	0
VDX_65	0.312253	9.00205	1
VDX_66	0.935467	120	0
VDX_67	0.591484	18.9897	1
VDX_68	1.14281	111.934	0
VDX_70	1.06449	113.938	0
VDX_71	0.402128	11.9918	1
VDX_72	1.01884	120	0
VDX_74	0.331329	89.9548	0
VDX_75	0.750655	14.9815	1
VDX_76	0.503743	120	0
VDX_78	0.492031	120	0
VDX_79	0.309428	31.9671	1
VDX_80	0.6758	96.9199	0
VDX_81	0.424374	11.0062	1
VDX_82	1.05046	120	0
VDX_84	0.377197	113.938	0
VDX_86	0.479457	103.918	0
VDX_88	1.27787	97.9384	0
VDX_89	0.728878	2.00411	1
VDX_90	0.446193	107.795	0
VDX_91	0.494359	19.9754	1
VDX_92	0.876812	120	0
VDX_93	0.526542	47.9671	1
VDX_94	0.295677	108.912	0
VDX_96	0.574808	29.9959	1
VDX_98	0.413164	13.9959	1
VDX_99	0.806938	106.94	0
VDX_100	0.701122	38.9651	1
VDX_103	0.998264	96.9199	0
VDX_104	0.492273	11.0062	1
VDX_105	0.849327	98.924	0
VDX_106	1.11382	39.9836	1
VDX_107	0.436464	93.9302	0
VDX_108	0.773022	27.9918	1
VDX_109	0.465999	86.9322	0
VDX_110	0.554339	7.98357	1
VDX_111	0.583139	97.9384	0
VDX_112	0.843518	16.9856	1
VDX_113	0.598112	100.928	0
VDX_114	0.730927	85.9466	0
VDX_115	0.754925	14.9815	1
VDX_118	0.754954	94.9487	0
VDX_120	0.590374	95.9014	0
VDX_121	0.284282	22.9979	1
VDX_122	0.845286	103.918	0
VDX_123	0.895242	88.2793	0
VDX_124	0.410977	7.98357	1
VDX_125	0.823469	92.9446	0
VDX_126	0.537487	36.961	1
VDX_130	0.56423	25.9877	1
VDX_131	0.705444	97.2485	0
VDX_133	0.59308	86.9322	0
VDX_134	0.89766	27.9918	1
VDX_135	0.894688	83.9425	0
VDX_136	0.900997	24.9692	1
VDX_137	0.635807	31.9671	1
VDX_138	1.07518	46.9815	1
VDX_139	1.30518	110.916	0
VDX_140	0.731043	18.9897	1
VDX_141	0.738646	24.9692	1
VDX_200	0.80955	107.926	0
VDX_201	0.501475	112.92	0
VDX_203	0.476947	28.9774	1
VDX_204	0.675359	23.9836	1
VDX_205	1.00644	22.9979	1
VDX_212	0.41001	6.99795	1
VDX_213	0.535029	16	1
VDX_215	0.447958	6.01232	1
VDX_216	0.46588	12.9774	1
VDX_217	0.434005	18.9897	1
VDX_222	0.6531	36.961	1
VDX_223	0.466745	22.9979	1
VDX_226	0.631513	37.9795	1
VDX_230	0.744668	23.9836	1
VDX_231	0.75682	43.9589	1
VDX_233	0.750119	4.99384	1
VDX_234	0.762933	36.961	1
VDX_235	0.721958	32.9856	1
VDX_236	0.27921	16	1
VDX_237	0.47682	18.9897	1
VDX_239	0.718285	34.9897	1
VDX_240	1.27968	35.9754	1
VDX_241	0.415264	16.9856	1
VDX_243	0.231945	10.0862	1
VDX_244	0.638822	38.9651	1
VDX_245	0.343178	22.4723	1
VDX_246	0.432495	46.9815	1
VDX_247	0.48109	43.9589	1
VDX_248	0.694631	28.9446	1
VDX_249	0.481017	18.0041	1
VDX_250	0.389574	13.9959	1
VDX_252	0.569846	14.9815	1
VDX_253	0.785554	18.9897	1
VDX_254	0.945562	47.9671	1
VDX_255	0.448383	6.01232	1
VDX_258	0.796339	9.00205	1
VDX_259	0.912207	13.9959	1
VDX_260	1.15873	28.9774	1
VDX_261	0.842426	18.0041	1
VDX_262	0.617246	18.0041	1
VDX_263	0.455513	31.9671	1
VDX_264	0.355219	32.9856	1
VDX_265	0.598115	65.9713	0
VDX_267	0.65258	58.9733	0
VDX_268	1.32498	81.9384	0
VDX_270	0.672022	58.9733	0
VDX_271	0.832341	63.9671	1
VDX_272	1.47147	82.9569	0
VDX_273	0.840121	80.9528	0
VDX_275	0.990467	104.936	0
VDX_276	0.538877	53.9795	0
VDX_277	0.753657	78.9487	0
VDX_278	0.683885	49.9713	1
VDX_282	0.567293	83.1211	0
VDX_284	0.753311	71.9507	0
VDX_285	0.695093	50.9569	1
VDX_286	1.0203	106.94	0
VDX_287	0.96842	78.9487	0
VDX_288	0.590487	70.9651	1
VDX_290	0.477232	99.9425	0
VDX_292	1.00375	57.9548	0
VDX_293	0.515152	55.9507	0
VDX_401	0.455303	12.2218	1
VDX_416	0.588827	59.9589	1
VDX_540	1.00256	48.9528	1
VDX_546	0.484059	61.963	1
VDX_550	0.67864	57.9548	1
VDX_600	1.04515	65.9713	0
VDX_601	0.732865	51.9754	0
VDX_602	0.839967	56.9692	1
VDX_605	0.696241	56.9692	0
VDX_606	0.9833	65.9713	0
VDX_609	0.489367	78.9487	0
VDX_611	0.803172	74.9405	0
VDX_612	0.857383	91.9261	0
VDX_613	0.951964	92.9446	0
VDX_614	0.80773	87.9507	0
VDX_615	0.72445	91.9261	0
VDX_616	0.978026	87.9507	0
VDX_620	0.944332	61.963	1
VDX_621	1.07868	79.9343	0
VDX_625	0.979094	71.9507	1
VDX_627	0.810347	112.92	0
VDX_629	0.935584	120	0
VDX_630	0.567206	118.932	0
VDX_631	1.1137	98.924	0
VDX_632	0.499687	61.0431	0
VDX_633	0.556779	75.9589	0
VDX_634	0.655132	116.928	0
VDX_635	1.33051	118.932	0
VDX_637	0.508806	53.9795	0
VDX_640	1.04899	80.9528	0
VDX_641	0.832599	76.9446	0
VDX_642	1.06729	53.9795	0
VDX_646	1.24428	99.9425	0
VDX_647	1.51957	104.936	0
VDX_648	0.962049	94.9487	0
VDX_696	0.264165	50.9569	1
VDX_698	0.771476	59.9589	0
VDX_703	0.828306	60.9446	1
VDX_707	1.20188	97.9384	0
VDX_710	0.478714	49.9713	0
VDX_712	0.468799	85.9466	0
VDX_713	0.512339	120	0
VDX_714	0.429718	120	0
VDX_716	1.26112	86.9322	0
VDX_726	1.38603	104.936	0
VDX_727	1.06059	120	0
VDX_728	0.93786	104.936	0
VDX_729	0.465728	85.9466	0
VDX_737	1.22719	120	0
VDX_738	1.11315	120	0
VDX_741	0.764357	120	0
VDX_746	0.351616	120	0
VDX_747	0.778685	95.9343	0
VDX_749	0.496555	120	0
VDX_751	0.9182	120	0
VDX_754	0.961796	108.912	0
VDX_755	0.622133	105.002	0
VDX_760	0.442353	97.9384	0
VDX_762	0.808516	115.91	0
VDX_763	0.554821	120	0
VDX_765	0.692773	120	0
VDX_767	0.841961	120	0
VDX_768	0.591453	120	0
VDX_769	0.612888	83.9425	0
VDX_772	0.37834	107.926	0
VDX_774	0.259071	119.918	0
VDX_777	0.903272	120	0
VDX_778	0.596079	103.918	0
VDX_779	0.878774	120	0
VDX_780	0.426791	120	0
VDX_782	0.898072	120	0
VDX_783	0.932462	120	0
VDX_785	0.670081	120	0
VDX_787	0.715481	109.93	0
VDX_789	0.86855	95.9343	0
VDX_791	1.35341	86.9322	0
VDX_793	0.93276	120	0
VDX_794	0.651092	100.928	0
VDX_795	0.781065	120	0
VDX_796	0.805916	120	0
VDX_797	0.912352	120	0
VDX_798	0.880158	120	0
VDX_804	0.418792	120	0
VDX_805	0.615785	102.932	0
VDX_806	0.256715	84.9281	0
VDX_808	0.813688	109.93	0
VDX_809	0.678675	106.94	0
VDX_810	0.628329	83.9425	0
VDX_812	0.268626	116.37	0
VDX_813	0.324133	102.932	0
VDX_815	0.658308	106.94	0
VDX_817	0.697779	107.926	0
VDX_820	0.795716	115.91	0
VDX_833	0.251096	96.9199	0
VDX_836	0.978372	83.9425	0
VDX_838	0.764643	86.5051	0
VDX_839	0.932532	96.9199	0
VDX_841	1.31847	95.9343	0
VDX_843	1.22903	109.93	0
VDX_844	0.640322	113.938	0
VDX_845	0.883774	108.912	0
VDX_846	0.827675	83.9425	0
VDX_847	0.52005	104.936	0
VDX_848	0.977218	85.9466	0
VDX_849	0.873023	87.9507	0
VDX_851	0.890323	91.9261	0
VDX_852	0.585175	112.92	0
VDX_853	0.69869	87.9507	0
VDX_854	0.659091	59.9589	0
VDX_855	0.427252	87.9507	0
VDX_856	0.592917	87.9507	0
VDX_857	0.902396	97.9384	0
VDX_861	0.668247	94.9487	0
VDX_862	0.635648	86.9322	0
VDX_863	0.775348	106.94	0
VDX_864	0.208917	86.9322	0
VDX_865	1.00723	91.9261	0
VDX_866	0.984408	74.9405	1
VDX_867	0.700998	54.9651	1
VDX_868	0.900735	76.9446	1
VDX_870	0.718318	55.9507	1
VDX_871	0.6421	70.9651	1
VDX_872	1.16557	68.6982	1
VDX_873	0.746702	58.9733	1
VDX_874	1.07886	69.9466	1
VDX_876	0.515962	59.9589	1
VDX_877	0.829678	65.9713	1
VDX_879	0.607286	107.926	0
VDX_883	0.992643	85.9466	0
VDX_887	0.987476	120	0
VDX_890	0.362597	120	0
VDX_891	0.835374	111.934	0
VDX_894	0.436074	120	0
VDX_899	0.908571	85.9466	0
VDX_900	1.20568	107.926	0
VDX_901	1.10118	107.926	0
VDX_903	0.81078	109.93	0
VDX_909	0.861071	108.912	0
VDX_913	0.651151	79.9343	1
VDX_929	0.614645	120	0
VDX_941	0.773879	87.4251	0
VDX_1060	0.75518	71.2279	0
VDX_1069	0.249643	23.6222	1
VDX_1222	0.356872	7.16222	1
VDX_1412	0.444139	120	0
VDX_1416	0.791159	106.349	0
VDX_1455	0.362095	64.2628	0
VDX_1482	0.455726	86.2752	0
VDX_1487	0.843834	70.5051	0
VDX_1497	0.307676	119.359	0
VDX_1501	0.703947	73.6591	0
VDX_1524	0.339606	68.3039	0
VDX_1535	0.184367	41.6263	1
VDX_1555	0.389548	9.16632	1
VDX_1563	0.369911	103.195	0
VDX_1568	0.44983	114.957	0
VDX_1571	0.486762	76.2875	0
VDX_1582	0.59248	96.1643	0
VDX_1589	0.499158	120	0
VDX_1593	0.457901	120	0
VDX_1622	0.15533	120	0
VDX_1650	0.430839	87.885	0
VDX_1661	0.38904	80.7885	0
VDX_1821	0.595382	87.7864	0
VDX_1828	0.288694	102.702	0
VDX_1853	0.889532	62.5873	0
VDX_1858	0.305969	88.5749	0
VDX_1871	0.639921	86.078	0
VDX_1938	0.299143	89.8234	0
VDX_1939	0.228469	120	0
VDX_1949	0.811091	111.376	0
VDX_1966	0.50671	61.4374	0
VDX_1967	0.274998	79.6715	0
VDX_1976	0.512168	72.6735	0
VDX_1978	0.465411	68.9281	0
VDX_2001	0.179676	4.36961	1
VDX_2007	0.665647	91.1376	0
VDX_2021	0.892868	91.0719	0
VDX_2024	0.299006	21.5852	1
VDX_2025	0.25349	82.8583	0
VDX_2038	0.475281	102.078	0
GSM358341	0.256521	3.58768	0
GSM358342	0.0805622	14.3211	1
GSM358343	0.150719	16.2333	0
GSM358344	0.11865	19.4661	0
GSM358345	0.188707	19.7322	0
GSM358346	0.330511	23.6156	0
GSM358347	0.106582	26.6316	1
GSM358348	0.322443	28.5437	0
GSM358349	0.2764	43.1606	0
GSM358350	0.309385	51.4891	0
GSM358351	0.166458	54.3376	0
GSM358352	0.261434	56.9593	0
GSM358353	0.238892	58.6743	0
GSM358354	0.366212	63.1786	0
GSM358355	0.305356	63.4448	0
GSM358356	0.404924	64.9331	0
GSM358357	0.36868	66.2242	0
GSM358358	0.187457	66.8452	0
GSM358359	0.103353	67.5253	0
GSM358360	0.418705	74.9766	0
GSM358361	0.85175	81.1072	0
GSM358362	0.325564	82.3984	0
GSM358363	0.27535	82.5265	0
GSM358364	0.0650612	82.9207	0
GSM358365	0.129646	107.64	0
GSM358366	0.214779	117.497	0
GSM358367	0.307481	120.956	0
GSM358368	0.209468	140.501	0
GSM358370	0.658605	22.4723	0
GSM358371	0.555488	14.193	0
GSM358373	0.568586	53.6181	0
GSM358374	0.368723	63.5729	0
GSM358375	0.380601	1.77413	0
GSM358376	0.289029	41.3963	0
GSM358377	0.455317	55.6879	0
GSM358378	0.478386	35.7782	0
GSM358380	0.38252	43.5647	0
GSM358381	0.569301	51.3511	0
GSM358382	0.190751	29.5688	0
GSM358383	0.103606	43.269	0
GSM358384	0.248739	79.6386	0
GSM358385	0.114508	2.22752	0
GSM358386	0.0556878	5.92361	1
GSM358387	0.0914888	9.81684	1
GSM358388	0.0341431	13.9269	1
GSM358389	0.0574787	14.055	1
GSM358390	0.110238	14.8337	0
GSM358391	0.14216	15.4842	0
GSM358392	0.100403	17.692	0
GSM358393	0.208922	17.9187	0
GSM358394	0.073784	19.0817	1
GSM358395	0.091423	21.7035	0
GSM358396	0.140825	22.0583	1
GSM358397	0.195596	22.0583	1
GSM358398	0.219753	23.8423	0
GSM358399	0.16196	24.8476	1
GSM358400	0.108809	24.8772	0
GSM358401	0.341749	25.2419	0
GSM358402	0.121536	26.1487	0
GSM358403	0.200333	26.2768	0
GSM358404	0.0641907	26.4345	0
GSM358405	0.0427423	26.7598	0
GSM358406	0.119933	27.2427	1
GSM358407	0.151345	28.2185	0
GSM358408	0.213931	28.4452	0
GSM358409	0.0942499	28.8	0
GSM358410	0.274809	30.6136	0
GSM358411	0.12021	32.7228	0
GSM358412	0.21464	33.2057	0
GSM358413	0.189878	35.384	0
GSM358414	0.246778	36.2218	0
GSM358415	0.0648608	36.7737	1
GSM358416	0.0714131	36.7737	0
GSM358417	0.0732836	38.6858	0
GSM358418	0.466309	44.3236	0
GSM358419	0.0776157	46.0386	0
GSM358420	0.234817	47.1721	0
GSM358421	0.153017	49.1236	0
GSM358422	0.283098	51.3906	0
GSM358423	0.263901	51.7454	0
GSM358424	0.102198	54.5347	0
GSM358425	0.0259868	55.1162	0
GSM358426	0.1633	57.186	0
GSM358427	0.116909	58.7433	0
GSM358428	0.206479	59.0982	0
GSM358429	0.366935	62.3409	0
GSM358430	0.318803	63.9277	0
GSM358431	0.1547	69.6345	0
GSM358432	0.103348	74.947	0
GSM358433	0.103789	77.9926	0
GSM358434	0.30552	79.0965	0
GSM358435	0.250243	84.0542	0
GSM358436	0.0544516	85.1877	0
GSM358437	0.217055	87.7109	0
GSM358438	0.0285113	92.3138	1
GSM358439	0.123802	105.403	0
GSM358440	0.164741	109.198	0
GSM358441	0.0636499	116.876	0
GSM358442	0.101331	11.9261	0
GSM358443	0.253479	29.1745	0
GSM358444	0.374013	36.4682	0
GSM358445	0.636104	28.0903	0
GSM358446	0.144373	55.4908	0
GSM358447	0.234904	46.7187	0
GSM358448	0.475014	13.306	0
GSM358449	0.292266	55.9836	0
GSM358450	0.250718	52.0411	0
GSM358451	0.352265	44.6489	0
GSM358452	0.422065	54.8994	0
GSM358453	0.643682	39.4251	0
GSM358454	0.198662	13.9959	1
GSM358455	1	4.04107	0
GSM358456	0.314433	58.6448	0
GSM358457	0.186232	42.2834	0
GSM358458	0.174501	32.1314	1
GSM358459	0.357359	30.8501	0
GSM358460	0.554573	33.4127	0
GSM358461	0.218237	47.0144	0
GSM358462	0.123727	37.6509	0
GSM358463	0.263177	43.7618	0
GSM358464	0.347495	44.1561	0
GSM358465	0.207696	56.1807	0
GSM358466	0.222047	39.8193	0
GSM358467	0.0811598	5.12526	0
GSM358468	0.376594	11.4333	0
GSM358469	0.280501	57.5606	0
GSM358470	0.0734707	35.6797	0
GSM358471	0.152955	44.7474	0
GSM358472	0.0596575	50.1684	0
GSM358473	0.779603	55.0965	0
GSM358474	0.20737	14.0945	1
GSM358475	0.0484566	33.3142	0
GSM358476	0.221352	37.4538	0
GSM358477	0.216753	73.1335	0
GSM358478	0.0774244	83.6797	0
GSM358479	0.0787055	0.906776	0
GSM358480	0.100037	1.54743	1
GSM358481	0.0465517	3.27228	1
GSM358482	0.247731	4.17906	0
GSM358483	0.247269	5.14497	0
GSM358484	0.116679	5.2731	1
GSM358485	0.135663	8.09199	1
GSM358486	0.165557	8.19055	1
GSM358487	0.146268	8.45667	1
GSM358488	0.101578	9.42259	1
GSM358489	0.039279	11.729	1
GSM358490	0.147976	14.5084	1
GSM358491	0.0516018	15.839	1
GSM358492	0.172378	18.6579	1
GSM358493	0.109155	18.6875	0
GSM358494	0.163675	19.6928	0
GSM358495	0.15839	20.1462	0
GSM358496	0.125565	20.7376	1
GSM358497	0.0765859	20.9643	1
GSM358498	0.27518	21.9302	0
GSM358499	0.0673731	23.0045	1
GSM358500	0.0950663	23.7832	1
GSM358501	0.0775575	24.4928	1
GSM358502	0.138075	25.8825	0
GSM358503	0.09626	26.5331	0
GSM358504	0.144568	27.1836	1
GSM358505	0.0797932	27.3413	1
GSM358506	0.110697	28.9676	1
GSM358507	0.110084	30.9092	0
GSM358508	0.225894	31.4612	0
GSM358509	0.187499	33.6986	1
GSM358510	0.0399937	36.3893	1
GSM358511	0.451105	36.3893	0
GSM358512	0.228262	37.5228	0
GSM358513	0.11779	38.1634	0
GSM358514	0.0232737	40.4698	1
GSM358515	0.145936	44.0279	0
GSM358516	0.144517	44.0969	0
GSM358517	0.106562	47.1129	0
GSM358518	0.438632	48.4041	0
GSM358519	0.209581	49.7051	0
GSM358520	0.184064	49.8628	0
GSM358521	0.301002	52.1002	0
GSM358522	0.114364	54.1109	0
GSM358523	0.198489	57.6099	0
GSM358524	0.10521	58.2209	0
GSM358525	0.150918	58.4871	0
GSM358526	0.0584415	63.4053	0
GSM358527	0.102304	63.9967	0
GSM358528	0.0856654	64.6078	0
GSM358529	0.0681155	71.0538	0
GSM358530	0.0730917	73.2912	0
GSM358531	0.238836	73.4587	0
GSM358532	0.125239	78.3179	1
GSM358533	0.134036	84.3795	0
GSM358534	0.181835	84.6062	1
GSM358535	0.0277155	88.3318	0
GSM358536	0.102945	93.7035	0
GSM358537	0.205266	98.0797	0
GSM358538	0.0318917	103.658	0
GSM358539	0.106916	110.715	0
GSM358540	0.631971	30.4559	0
GSM358541	0.0421334	23.655	0
GSM358542	0.275077	31.1458	0
GSM358543	0.477074	48.8871	0
GSM358544	0.32561	14.9815	1
GSM358545	0.755712	23.8522	0
GSM358546	0.0891947	68.1068	0
GSM358547	0.256483	67.1211	0
GSM358548	0.184794	10.152	1
GSM358549	0.319518	58.3491	0
GSM358550	0.290617	60.5175	0
GSM358551	0.298945	14.7844	0
GSM358552	0.53444	56.9692	0
GSM358553	0.0643195	18.5298	0
GSM358554	0.338274	4.43532	1
GSM358555	0.260721	37.5524	1
GSM358556	0.369092	39.8193	0
GSM358557	0.249587	5.61807	1
GSM358558	0.0774642	10.0534	0
[truncated: 2,414 more rows]
